# Supplementary material for: Comparative phylogenomic analyses of teleost fish Hox gene clusters: lessons from the cichlid fish Astatotilapia burtoni
Source: BMC Genomics. 2007 Sep 10;8:317. doi: 10.1186/1471-2164-8-317 (PMC2080641; doi:10.1186/1471-2164-8-317)
Supplement: Additional file 10 — Phylogenetic alignment used in this study [file 1471-2164-8-317-S10.txt]

#NEXUS

begin data;
 dimensions ntax=9 nchar=20009;
 format datatype=dna interleave=yes missing=? gap=-;
  matrix

[Evx1 11 675]
Hs  AGTGACCAGATGCGTCGTTACCGCACCGCCTTCACCCGAGAGCAGATTGCGCGGCTGGAGAAGGAATTCTACCGGGAGAACTACGTATCCAGGCCGCGGAGATGTGAGCTGGCGGCCGCCCTAAACCTGCCGGAAACCACCATCAAGGTGTGGTTCCAGAACCGGCGCATGAAGGACAAGCGGCAGCGCCTGGCCATGACGTGGCCGCACCCGGCGGACCCCGCCTTCTACACTTACATGATGAGCCATGCGGCGGCCGCGGGCGGCCTGCCCTACCCCTTCCCATCGCACCTGCCCCTGCCCTACTACTCGCCGGTGGGCCTGGGCGCCGCATCCGCCTCCGCCGCCGCCCCCTTCAGCGGCTCGCTGCGCCCGCTCGACACGTTCCGCGTGCTGTCGCAGCCCTACCCGCGGCCCGAACTGCTGTGCGCCTTCCGCCACCCGCCGCTCTACCCCGGGCCCGCGCACGGACTGGGCTCTGCCGGCGGCCCCTGCTCCTGCCTCGCCTGTCACAGCGGCCCGGCCAACGGGCTGGCGCCCCGGGCCGCCGCCTCGGACTTCACCTGTGCCTCCACCTCCCGCTCGGACTCCTTCCTCACCTTCGCGCCCTCGGTGCTCAGCAAGGCCTCCTCCGTCGCGCTGGACCAGAGGGAGGAGGTGCCCCTCACTAGATAA
Xt  GGGGACCAGATGCGCAGATACCGGACAGCCTTCACCCGGGAGCAGATCGCACGACTGGAGAAGGAATTTTACCGGGAAAACTATGTGTCCAGGCCCAGGAGGTGTGAACTGGCTGCGGCCCTCAACCTGCCTGAGACCACTATCAAGGTGTGGTTCCAAAATCGGCGGATGAAGGATAAGCGACAGCGACTTGCAATGACCTGGCCGCACCCCGCAGACCCAGCTTTCTATACCTATATGATGAGCCACGCAGCAGCCACTGGCAACCTACCTTATCCTTTCCCTTCTCACCTACCTCTTCCTTACTACTCTCATATGGGCATCAGCGCTGGTTCAACTACAGCTGCCACCCCCTTCAGCGCCCCCTTGAGGCCACTGGATACATTCAGAGTTCTGTCCCATCCTTACCCCAGACCAGAATTGCTCTGTGCGTTTCGCCACCCTTCCATTTACGCCTCCCCCGCACACGGACTAGGGGCTAGCGGCAGCCCCTGCACTTGCCTGGCTTGCCATAGTACCTCATCCAATGGCTTGGGCCAGAGAGCTGCAGCATCTGACTTTACCTGCTCCTCCACCTCCAGATCAGACTCCTTCCTCACCTTCACTCCCTCCATCCTCAGCAAGTCATCCTCTGTCTCGTTGGACCAGAGAGAAGAGGTGCCTTTAACCAGATGA
Dr  TCTGACCAGATGCGAAGGTATCGAACAGCATTCACGAGGGAGCAGATAGCTCGACTGGAAAAAGAGTTTTACCGGGAAAATTATGTGTCCAGGCCACGCAGATGCGAGTTGGCGGCTGCCTTAAATTTACCTGAAACCACAATAAAGGTTTGGTTTCAGAACCGTCGCATGAAGGACAAGAGACAGCGTCTGGCTATGACCTGGCCGCATCCTGCCGACCCCGCCTTTTACACCTATATGATGAGCCATGCTGCAGCAACGGGCAGTCTGCCCTATCCATTTCAATCTCATCTTCCCCTTCCTTACTATTCTCCACTAAGCGTGACTGCAGGTTCAGCCACTGCCACTGCGCCATTCTCAAATCCCCTGCGCTCGCTGGATAGTTTTCGGGTGCTTTCGCATCCATACCCGCGACCTGAACTGCTGTGCGCCTTCAGACACCCATCACTGTACCCCAGCCCGGGTCATGGGCTTGGTCCCGGTGGAAGTCCATGCTCCTGCCTTGCTTGCCACGCTTCCCAAACAAACGGGCTCCAACATAGATCCAATAATGCAGAATTCTCGTGTTCGCCCACGACCAGGACTGAGGCCTTCCTCACTTTCTCGCCAGCAGTCATCAGCAAATCATCTTCGGTGTCTTTGGACCAGAGGGAGGAAGTGCCACTAACTAGATAA
Tr  GCTGATCAGATTCGCCGGTACCGGACTGCTTTCACCCGGGAGCAGATTGCTCGTCTGGAGAAGGAATTCTACCGGGAGAACTACGTGTCCAGGCCTCGGAGGTGCGAACTGGCGGCGGCTCTGAATCTACCTGAGACTACAATCAAGGTCTGGTTTCAAAACCGCCGGATGAAAGACAAACGCCAGCGTCTGGCGATGACGTGGCCCCACCCCGCCGACCCGGCCTTCTACACCTACATGATGAGCCATGCGGCAGCCACGGGGAACCTGCCCTACCCTTTCCCATCGCACCTGCCGCTGCCTTATTACTCCCACCTGGGCGTTGGAGCTGGTTCGGCATCCGCGGCCGCCCCGTTCTCCAACCCCCTACGCTCCCTCGACAGTTTCCGGATGCTGTCACATCCGTACCCGAGGCCGGAGCTGCTGTGCGCCTTCAGGCATCCGTCCCTGTACCCCGGTCCGACTCACGGCCTGGGTCCTGGAGGGAGTCCCTGTTCCTGCCTGGCGTGTCATTCCAGCCAATCCAACGGCCTCTCAGCGAGACCCCCCGCCTCGGACTTCACTTGCTCTCCAACGAGCAGGACTGACGCTTTTGTCACTTTCACGCCTTCAGTTCTCAGTAAATCCTCACCGGTGACATTAGACCAGAGGGAAGAAGTGCCTCTAACCAGATAA
Tn  GCTGACCAGATTCGCCGGTACCGAACAGCTTTCACCCGAGAGCAGATCGCACGCCTGGAGAAGGAGTTTTACCGGGAGAACTACGTGTCTAGGCCACGGAGATGCGAGCTGGCCGCCGCTTTAAATCTACCAGAAACTACAATCAAGGTCTGGTTTCAAAACCGCCGGATGAAGGACAAACGCCAGCGTCTGGCGATGACGTGGCCTCACCCCGCCGACCCGGCCTTCTACACCTACATGATGAGCCATGCGGCAGCCACAGGAAACCTGCCCTACCCCTTCCCATCACACCTGCCGCTGCCTTATTACTCCCACCTGGGCGTTGGAGCGGGTTCGACGTCGGCGGGCGCCCCGTTTCCCAACCCCTTGCGCTCTCTCGACAGTTTCCGGATGCTGTCGCATCCATACCCGAGGCCGGAGTTGCTGTGCGCCTTCAGACACCCGTCCCTGTACCCCAGTCCCACTCACGGCCTCGGCCCAGGAGGAAGCCCCTGCTCCTGTCTGGCCTGTCATTCCAGCCAATCCAACGGCCTCTCGGCGAGAGCGCACACGTCGGACTTCACCTGTTCTCCAACGAGCAGGACTGACGCTTTTGTCACTTTCACACCTTCAGTCCTCAGCAAATCCTCACCGGTGACATTAGACCAGAGGGAGGAAGTGCCTCTAACCAGA???
Ol  GCGGACCAGATTCGTCGGTACCGAACCGCCTTCACACGGGAGCAGATCGCCCGGCTGGAGAAGGAGTTTTATCGGGAGAACTACGTGTCCAGGCCGAGGAGATGTGAACTTGCGGCTGCATTGAATCTTCCTGAAACCACCATCAAAGTGTGGTTTCAAAACCGAAGAATGAAGGACAAGCGTCAGCGTTTGGCCATGACATGGCCTCACCCAGCCGACCCAGCCTTCTATACCTACATGATGAGCCACGCTGCGGCCACTGGCAACCTGCCATACGCCTTTCCATCTCACATGCCTCTTCCCTACTACTCCCCCCTAGGTGTTGGTGCTGGCTCAGCTCCTGCTGCCACCCCTTTCTCAAGCCCCTTGCGCACTCTCGATAGTTTCCGAGTCCTGTCTCACCCCTACCAGAGGCCGGAGCTGCTGTGCGCCTTCAGACATCCATCCATGTACACTGCACCGACCCACGGCCTCGGTCCTGGAGGGAGTCCCTGCTCCTGCCTTGCATGCCACTCCGCTCAATCCAATGGCTTGTCAGCCAGGCCCTCTGGCTCGGACTTCACTTGTTCCCCAACAAGCAGGACAGAAACTTTTGTCACTTTTACTCCTTCAGTGCTCAGCAAATCCTCATCTGTCACACTGGACCAGAGGGAAGAAGTCCCTCTGACCAGATAA
Ga  GCTGATCAGATTCGCCGGTACCGGACAGCGTTCACCCGAGAGCAGATCGCACGGCTGGAGAAGGAGTTTTACCGGGAGAACTATGTGTCCAGGCCGCGGAGATGCGAACTGGCGGCCGCCTTGAATCTGCCTGAAACCACCATCAAGGTGTGGTTTCAGAACCGCAGGATGAAAGACAAGCGTCAGCGTCTGGCCATGACTTGGCCTCACCCCGCTGACCCGGCCTTTTACACCTACATGATGAGCCACGCGGCGGCCACGGGGAACCTGCCCTACCCCTTCCCATCGCACCTGCCGCTGCCTTACTACTCCCACCTGGGGGTCGGAGCCGGCTCGTCTCCGGCGGGCACCCCTTTCTCCAACCCCCTGCGCTCCCTCGACAGTTTCCGGATGCTGTCTCACCCTTACCAGAGGCCGGAGCTCCTGTGCGCCTTCAGACACCCCTCCCTGTACCCGGGCCCGACCCACGGCCTCGGCCCCGGGGGAAGCCCCTGTACCTGCTTGGCCTGTCACTCAAGTCCACCCAACGGCATCTCAACCAGGCCCCCCGCCTCGGACTTCGCTTGCTCCCCAACGAGCAGGACTGAAGCTTTTGTCACTTTCACGCCTTCAGTGCTCAGCAAATCCTCACCTGTGACTTTAGACCAGAGGGAAGAAGTGCCTCTGACCAGATAA
On  GCAGACCAGATTCGCCGGTACCGAACAGCATTCACGCGAGAGCAGATAGCACGCCTGGAAAAGGAGTTTTACCGGGAAAACTACGTGTCCAGGCCGCGGAGATGCGAACTTGCGGCCGCTTTAAATCTACCCGAAACCACCATCAAAGTGTGGTTTCAGAACCGCAGGATGAAAGACAAACGGCAGCGTCTGGCCATGACTTGGCCTCACCCCGCCGACCCGGCCTTCTACACCTACATGATGAGCCACGCGGCTGCCACGGGGAACCTGCCCTACCCCTTTCCATCGCACCTGCCGCTGCCCTACTACTCTCACTTGGGCGTCGGGGCTGGCTCAGCTCCTGCAGCCGCCCCTTTCTCAACCCCTCTGCGCTCTCTCGATAGTTTCCGGATGCTGTCTCATCCCTACCAGAGGCCCGAGCTCCTGTGCGCCTTCAGACACCCTTCCTTGTACTCAGGTCCCACTCACGGCCTAGGTCCCGGAGGAACTCCGTGCTCCTGCTTGGCGTGTCACTCCAGTCAGTCCAACGCCATCTCAACCAGGCCTTCCGGCCCGGACTTCGCTTGCTCCCCAACAAGCAGGACTGACGCGTTTGTCACTTTCACGCCTTCAGTGCTCAGCAAATCCTCATCTGTGACACTGGACCAGAGGGAAGAAGTGCCTCTGACCAGATAA
Ab  GCAGATCAGATTCGCCGGTACCGAACAGCATTCACGCGAGAGCAGATAGCACGCCTGGAGAAGGAGTTTTACCGGGAAAACTATGTGTCCAGGCCGCGGAGATGCGAACTTGCGGCCGCTTTAAATCTACCCGAAACCACCATCAAAGTGTGGTTTCAGAACCGCAGGATGAAAGACAAACGGCAGCGTCTGGCCATGACTTGGCCTCACCCCGCCGATCCGGCCTTTTACACCTACATGATGAGCCATGCGGCTGCCACGGGGAACCTGCCCTACCCCTTTCCATCGCACCTGCCGCTGCCCTACTACTCTCACCTGGGCGTCGGGGCTGGCTCAGCTCCTGCAGCCGCCCCTTTCTCAACCCCCTTGCGCTCGCTCGATAGTTTCCGGATGCTGTCTCATCCCTACCAGAGGCCCGAGCTCCTGTGCGCCTTCAGACACCCTTCCTTGTACTCAGGTCCCACTCACGGCCTAGGTCCCGGAGGAACTCCGTGCTCCTGCTTGGCGTGTCACTCCAGTCAGTCCAACGCCATCTCAACCAGGCCTTCCGGCTCGGACTTCGCTTGCTCCCCAACAAGCAGGACTGACGCGTTTGTCACTTTCACGCCTTCAGTGCTCAGCAAATCCTCATCTGTGACACTGGACCAGAGGGAAGAAGTGCCTCTGACCAGATAA

[HoxA13a 17 791]
Hs  ATGACAGCCTCCGTGCTCCTCCACCCCCGCTGGATCGAGCCCGTCATGTTTCTCTACGACAACGGCGCCGACGAGCTCAACAAGAACATGGAAGGGGCGGCAGGGGGCAACTTCGCGGCCAACCAGTGCCGCAACCTGATGGCGCACCCGGCGCCCTTGGCGCCAGGATCCGCCTACAGCAGCGGGGAGGCGCCCCCGTCGGCTGCCGCCGCTGCCGCCAAGCAATGCAGCCCCTGCTCGGCAGCGGCGCAGAGCTCGTCGGGGCCCCTGCCCTATGGCTACTTCGGTTCGCGGACAAGTACATGGATACCGCCGGCCCAGCCGAGGAGTTCAGCTCCCGCGCTAAGGAGTTCGCCTTCTACCAGGGCTACGCAGCCGGGCCTTACCAGCCCATGCCTGGCTACCTGGATATGCCAGTGGTGCCGGGCCTCGGGGGCCCCGGCGAGTCGCGCCACGAACCCTTGCTTCCCATGGAAAGCTACCAGCCCTGGGCGCTGCCCAACGGCTGGAACGGCCAAATGTACTGCCCCAAAGAGCAGGCGCAGCCTCCCCACCTCTGGAAGTCCACTCTGCCCTCCTATAGGAGGGGGAGAAAGAAGCGCGTGCCTTATACCAAGGTGCAATTAAAAGAACTTGAACGGGAATACGCCACGAATAAATTCATTACTAAGGACAAACGGAGGCGGATATCAGCCACGACGAATCTCTCTGAGCGGCAGGTCACAATCTGGTTCCAGAACAGGAGGGTTAAAGAGAAAAAAGTCATCAACAAACTGAAAACCACTAGTTAA
Xt  ATGACAGCTTCAGTGCTCCTCCATCCGCGCTGGGCCGAGCCGGTGATGTTTCTTTACGACAACAGCCTGGAGGAGATGAACAAGAATATGGATGGGTTCCCAGTGAGCAGCTTCGCAGCCAACCAGTGCAGGAACCTCATAGGGCACCACGCACCCCTGGCCCCCAGCAGCGCCTACCCCCCCAGTGAGGTGCCCGTGTCTGCCATAGCCGAGCCTGCCAAGCAGTGCAACCCCTGCTCCGCCGTGCAGAGCACCCCCAATGCCAGCCTGCCCTATGGCTACTTCGGTTTGCAGAGAAGTACATGGACACCTCCGGCTCCGGGGAGGATTTCCCCTCCAGGCCCAAGGAATTCGCCTTTTACCAAAGTTACCCCCCTGGACCTTACCAGCCTGTGCCAAGCTACCTGGATATGCCCGTCGTTTCCACCATTGGGACTGCAGGGGAACCCAGGCATGAGCCTTTGCTGCCTATGGATGGCTACCAAGCATGGCCCATCACTAATGGCTGGAATGGGCAGGTCTATTGTGCCAAGGATCAGGCCCAGCCAACCCACCTCTGGAAATCGTCCCTGCCGTCGTACAGAAGGGGCAGGAAGAAGCGGGTCCCTTACACCAAGGTGCAGCTAAAGGAGCTGGAGAGGGAATATGCTACCAATAAATTCATCACTAAGGATAAGAGGAGACGGATATCTGCCACCACCAACCTCTCAGAAAGGCAGGTCACTATCTGGTTCCAGAACAGGAGGGTGAAGGAGAAGAAGGTCATCAATAAACTGAAAAGTACGAGTTAA
Dr  ATGACAACGTCACTACTTCTCCGCCCGCGCTGGATTGACCCGGTCATGTTTCTCTATGATAACGGTTTAGACGACACCAGCAAAAATATGGAAGGGTTCACAGGAGGTAACTTCTCGCCAAGCCCGTGCAGGAATTTGATGTCTCACCCTGCCTCTCTTGCGCCCAGTGCTACTTATCCGTCCAGCGAAGTGGCTGCTGCTGCAGCGGGTGATTCTGGAAAGCAATGCAGCCCCTGCTCAGCCGTTCAAGGTTCAGCCAGCGCCTCAATTTCCTATGGATATTTCGGTACGGAGAAAAATACATGGACACATCAGCTTCTGGCGAAGATTATACCAGCCGCGCCAAGGAGTTTGCCTTGTACTCAAGCTACGCCTCAAGTCCATATCAACCAGTTCCGAGCTATCTGGATGTTCCAGTAGTCCAGGCAATAAGCGGGCCTTCGGAGCCCCGACATGAGTCTTTACTGCCGATGGAGAGTTACCAACCGTGGGCAATCACCAGTGGATGGAACGGACAGGTCTACTGCACCAAAGAGCAGCAACAAACGGGAAACGTGTGGAAGTCGTCAATACCATCCTTCCGCCGCGGAAGGAAGAAACGTGTTCCATATACCAAGGTGCAGCTGAAGGAGCTTGAACGGGAGTATGCCACTAACAAGTTTATCACCAAGGACAAACGCAGACGGATATCCGCTCAGACCAACCTATCTGAACGACAGGTCACTATCTGGTTCCAAAACCGACGGGTAAAGGAGAAAAAAGTTGTCAACAAATTAAAAAGTAGCAGTTAG
Tr  ATGACAACGTCACTGCTTCTCCGTCCGCGCTGGGTTGACCCGGTGATGTTCCTCTACGACAACGGCTCCGATGAAGTGAGTAAGAATATGGAGGGGTTTGCTGGTGGCAACTTTGCTGCGAATCAGTGTAGGAATCTCATGGGGCACCCCGCGTCTCTGGCACCCAGCACGGCTTACTCGTCCTGCGACGTGCCCACCTCGGCCATTGGAGAGCCGGTGAAGCAGTGCAGTCCCTGCTCTGCAGCCCAGAACTCCTCCAGCGCGTCCCTGCCATATGGGTATTTCGGTATGGGGAAAAATACATGGACACGTCCGCCACGAGTGACGACTTTACCTCTCGGGCAAAGGAATTCGCCTTTTATCCGACCTACCCTTCGGGGCCCTATCAACCTGTCCCCAGTTACCTGGACGTTCCCGTGGTACCAACAATCAGCGCTCCTTCGGAAGCCAGGCACGAATCCCTGCTGTCCATGGAGAGCTACCAACCGTGGACTCTCCCAAACGGCTGGAACAGCCAGGTTTACTGCGCTAAGGAGCAGCCTCAAGCGGGACACATGTGGAAGTCCTCCGTCTCATCGTACCGACGCGGAAGGAAAAAGCGCGTCCCATACACGAAGGTGCAACTGAAGGAACTCGAACGCGAGTACGCCGCCAACAAATTTATCACGAAGGACAAAAGGAGGAGGATATCTGCCCAGACTAACCTGTCTGAGCGACAGGTCACGATATGGTTTCAAAACAGACGCGTAAAAGAGAAGAAAGTTGTCAACAAATTGAAAACCATCAGCTAG
Tn  ATGACAACGTCACTGCTCCTCCGTCCTCGCTGGGTTGACCCGGTGATGTTCCTCTACGACAACGGCTCCGATGAAGTGAGTAAGAACATGGAGGGTTTTGCCGGTGGCAACTTTGCGGCGAATCAATGTAGGAATCTCATGGGGCACCCCGCGTCTTTGGCACCCAGCACGGCTTACTCGTCCTGTGACGTGCCCGCCTCCGCCATTGGCGAGCCGGTGAAGCAGTGCAGTCCGTGCTCTGCAGCCCAGAACTCATCCAGCGCCTCCTTGCCTTATGGGTATTTCGGTACGGGGAGAAATACATGGACACGTCGGCCACGAGTGACGACTTTCCCTCTCGGACGAAGGAATTCACCTTTTATCCGACGTACCCTTCAGGACCCTATCAACCTGTCCCCAGTTACCTGGACGTTCCCGTGGTGCCAACAATCAGCGCGCCTTCGGAAGCCAGACACGAATCCCTGCTACCCGTGGACAGCTACCAGCCGTGGACTCTCCCAAACGGCTGGAACAGCCAGGTTTACTGCGCTAAGGAGCAGCCTCAGCCCGGACATATGTGGAAGTCTTCCGTAGCATCTTACCGACGCGGAAGGAAAAAGCGCGTCCCTTACACCAAGGTGCAACTGAAGGAACTCGAACGCGAGTATGCTGCCAACAAATTTATCACCAAGGACAAAAGGAGGAGAATATCTGCCCAGACTAACCTGTCCGAGCGACAGGTCACAATATGGTTCCAGAACAGACGCGTGAAGGAGAAGAAAGTTGTCAACAAATTAAAAACCATCAGCTAG
Ol  ATGACAACGTCACTGCTCCTCCGTCCTCGCTGGGTCGACCCGGTGATGTTCCTGTACGACAACGGCTCCGATGAAGTGAGCAAGAACATGGAGGGTTTCGCTGGTGGCAACTTTGCTGCGAACCAGTGCAGGAATCTGATGGCTCACCCCGCGTCCCTGGCACCTAGCACGGCGTACTCGTCCAGCGACGTGCCCGCCCCCGGTATGGGG?AGCCGGT???????????????????????????????????????????????????????????????????????????????????????????????????????????????????????????????????????ACTTTTTACCCTACTTATACTTCGGGCCCATACCAACCTGTTCCAAGTTACCTGGACGTTCCCGTGGTTCCAACAATCAGTGCGCCGTCAGAGACCAGGCACGAACCCCTCCTGCCTATGGAGAGTTATCAGCCATGGACTCTCCCCAACGGCTGGAACAGCCAGGTTTACTGCACCAAGGAGCAGCCTCAGCCTGCACACATGTGGAAATCCTCCATATCATCTTACCGCCGTGGAAGGAAGAAGCGTGTGCCATACACCAAGGTGCAACTCAAGGAGCTCGAGCGCGAGTACGCCGCCAATAAATTTATCACAAAGGACAAAAGGAGGAGGATATCCGCGCAGACCAACCTGTCTGAGCGACAGGTCACGATATGGTTCCAAAACAGACGCGTGAAGGAGAAGAAAATTGTCAACAAACTGAAAACCATCAGCTAG
Ga  ATGACAACGTCACTGCTCCTCCGTCCTCGCTGGGTCGACCCGGTGATGTTCCTCTACGACAACGGCTCCGATGAAGTC---AAGAACATGGAGGGTTTTGCTGGGGGCAACTTCGCTGCGAACCAGTGCAGGAATCTGATGGCGCACCCCGCGTCCCTGGCACCCAGCACGGCTTATTCGGCAAGTGACGTTCCCACCTCCGGCATAGGCGATCCGGTGAAACAGTGCAGTCCGTGCTCTGCAGCTCAGAATTCCTCCAGCGCGTCCCTGCCGTACGGGTACTTCGGTACGGAGAGAAATACATGGACACGTCCGCCTCGAGCGACGACTTCACTTCCCGGGCGAAGGAATTTGCTTTTTACCCGACATACTCTGCCGGTCCCTACCAACCTGTCCCCAGCTATCTAGACGTTCCCGTCGTGCCGACTCTCGGTCAGTC---AGAGGCCAGACACGAGTCCCTGCTACCTATGGAGACCTACCAACCGTGGACGCTCCCCAATGGCTGGAACGGCCAGGTTTACTGCGCCAAGGAGCAGCCACAGCCCGGCCACATGTGGAAGTCCTCCATACAATCTTATCGACGCGGACGAAAGAAGCGCGTGCCATACACCAAGGTGCAACTGAAGGAACTCGAGCGCGAGTACAACGCCAATAAATTTATCACCAAGGACAAGCGGAGGCGGATTTCTGCCCAGACCAACCTGTCCGAGCGACAGGTCACGATATGGTTTCAGAACAGACGAGTAAAGGAGAAGAAAGTTGTCCACAAATTGAAACCCATCAGCTAG
On  ATGACAACGTCACTGCTCCTCCGTCCTCGCTGGGTCGACCCGGTGATGTTCCTCTACGACAACGGCTCCGATGAAGTGAGCAAGAACATGGAGGGTTTTGCTGGTGGCAACTTTGCTGCGAACCAGTGCAGGAATCTGATGGCGCACCCCGCATCCCTGGCACCCAGCACGGCGTACTCGTCCAGCGACGTGCACACCTCCGGGATGGGCGAGCCTGTGAAACAGTGCAGCCCCTGCTCTGCAGCTCAGAATTCGTCCAGCGCGTCCCTGCCGTACGGGTACTTCGGTATGGGGAGAAATACATGGACACGTCCGCCTCAGGCGACGATTTCGCCTCCCGGGCAAAGGAATTTGCTTTTTATCCAACGTATCCCTCTGGCCCGTACCAACCTGTCCCCAGTTACCTGGACGTCCCCGTAGTGCCAACTATCAGCGCGTCTTCAGAGGCCAGACACGAGTCTCTTCTGCCTATGGAGAGCTACCAACCGTGGACTCTCTCCAACGGCTGGAACAGCCAGGTTTACTGCGCCAAGGAGCAGCCTCAGCCCGGACACATGTGGAAATCCTCCATACCATCTTATCGACGTGGAAGAAAGAAGCGCGTGCCATACACCAAGGTGCAACTGAAGGAACTCGAGCGCGAGTACGCCGCCAATAAATTTATCACAAAGGACAAAAGGAGGAGGATATCCGCTCAGACCAACCTGTCCGAGCGACAGGTCACGATATGGTTTCAAAACAGACGCGTAAAGGAGAAGAAAATCGTTAACAAGCTGAAAACTATCAGCTAG
Ab  ATGACAACGTCACTGCTCCTCCGTCCTCGCTGGGTCGACCCGGTGATGTTCCTCTACGACAACGGCTCCGATGAAGTGAGCAAGAACATGGAGGGTTTTGCTGGTGGCAACTTTGCTGCGAACCAGTGCAGGAATCTGATGGCGCACCCCGCATCCCTGGCACCAAGCACGGCGTACTCGTCCAGCGACGTGCATACCTCCGGGATGGGCGAGCCTGTGAAACAGTGCAGCCCCTGCTCTGCAGCTCAGAATTCGTCCAGCGCGTCCCTGCCGTACGGGTACTTCGGTATGGGGAGAAATACATGGACACGTCCGCCTCAGGCGACGATTTCGCCTCCCGGGCAAAGGAATTTGCTTTTTATCCAACGTATCCCTCTGGCCCGTACCAACCTGTCCCCAGTTACCTGGACGTCCCAGTAGTGCCAACTATCAGCGCGTCTTCAGAGGCCAGACACGAGTCTCTTCTGCCTATGGAGAGCTACCAACCGTGGACTCTCTCCAACGGCTGGAACAGCCAGGTCTACTGCGCCAAGGAGCAGCCTCAGCCCGGACACATGTGGAAATCCTCCATACCATCTTATCGACGTGGAAGAAAGAAGCGCGTGCCATACACCAAGGTGCAACTGAAGGAACTCGAGCGCGAGTACGCCGCCAATAAATTTATCACAAAGGACAAAAGGAGGAGGATATCCGCTCAGACCAACCTGTCCGAGCGACAGGTCACGATATGGTTTCAAAACAGACGCGTAAAGGAGAAGAAAATCGTCAACAAGCTGAAAACTATCAGCTAG

[HoxA11a 16 737]
Hs  ATGGATTTTGATGAGCGTGGTCCCTGCTCCTCTAACATGTATTTGCCAAGTTGTACTTACTACGTCTCG---GGTCCAGATTTCTCCAGCCTCCCTTCTTTTCTGCCCCAGACCCCGTCTTCGCGCCCAATGACATACTCCTAC---TCCTCCAACCTGCCCCAGGTCCAACCCGTGCGCGAAGTGACCTTCAGAGAGTAC---GCCATTGAGCCCGCCACTAAATGGCACCCCCGCGGCAATCTGGCCCACTGCTACTCCAGGAGCTCGTGCACAGAGACTGCCTGCAGACCCCCGCAGTCTCGTCCAATTTCTATAGCACCGTGGGCAGGAACGGCGTCCTGCCACAGGCTTTCGACCAGTTTTTCGAGACAGCCTACGGCCCCGGGGACAAGAGCGCCGAGAAGGGGCCCCCGGCGGCCACGGCGACCGCGGCGGCAGCAGAGGAGAAAGAGCGGCCCGAGTCGTCTTCCGGCCACACTGAGGACAAGGCCGGCGGCTCCAGTGGCCAACGCACCCGCAAAAAGCGCTGCCCCTATACCAAGTACCAGATCCGAGAGCTGGAACGGGAGTTCTTCTTCAGCGTCTACATTAACAAAGAGAAGCGCCTGCAACTGTCCCGCATGCTCAACCTCACTGATCGTCAAGTCAAAATCTGGTTTCAGAACAGGAGAATGAAGGAAAAAAAAATTAACAGAGACCGTTTACAGTACTACTCAGCAAATCCACTCCTCTAA
Xt  ATGGATTTTGATGAGCGTGTTCCTTGCTCCTCTAACATGTATTTGCCAAGTTGCACTTACTACGTCTCG---GGTCCTGATTTCTCCAGCCTTCCTTCATTCCTGCCCCAAACCCCATCTTCTCGTCCCATGACATATTCCTAT---TCTTCCAACCTCCCCCAGGTCCAACCAGTGCGAGAAGTTACCTTCAGGGAATAT---GCCATTGACACGTCCAGTAAGTGGCACCACAGGAACAATCTGCCCCACTGCTACTCAAGGAGATCATGCACAGGGACTGCCTGCCTAATGCCAACGTTTCGTCCAATTTCTATAGCACAGTGGGCAGGAATGGGGTGCTGCCACAAGCCTTTGATCAGTTCTTTGAGACAGCCTATGGCTCTGTGGATAAGAGCTGCGACAAAGTGGCGGCCGCAGCAGCGACAACTTGCAGAGAGCCGGAGGAGAAAGAGAGGTCCCAGTCATCTTCCGGCAACAATGAGGACAAAGCCAACAGCAGCAGTGGGCAGCGTACGCGCAAAAAAAGGTGCCCTTATACCAAATACCAGATCAGAGAATTGGAAAGGGAATTCTTCTTTAGCGTCTATATTAACAAAGAAAAGCGCCTGCAGCTCTCACGGATGCTCAACCTGACTGACCGACAAGTCAAGATCTGGTTCCAGAACAGAAGGATGAAAGAGAAGAAAATTAACAGAGACCGCCTGCAGTACTATTCCGCTAACCCACTGCTATGA
Dr  ATGGATTTTGACGAAAGGGTTTCCGTTGGCTCCAACATGTATCTGCCCAGCTGCACATATTACGTTCCG---GGGGCTGATTTTTCCACGTTGCCCTCTTTTCTATCCCAAAGCCCGTCTACTCGCCCAGTCACTTACTCTTAC---GCTTCCAACCTGCCTCAGGTACAGCATGTCAGGGAGGTTACATTCCGGGACTAT---GCTATTGACCCGTCCACCAAATGGCCTCACCGGGGTCCACTGGCACATTGTTATCCGAGGATTCAGTCCACAGGGAGTGTTTACCAAACACGACATCTGCGTCCAATTTTTACGGCAACGTTGGAAGAAACGGTGTGCTTCCTCAAGCATTTGACCAGTTTTTTGACACCGCCTACGGAGCAGCAAGGGATAAAATGCACTCCAGCAAACAGTCGACACCAGCGCCCCAGCAG---CCCGAAGGAAAGGAG---CCCGAATCATCTTCCGGAAACAATGAGGAAAAAACTAGCGGTGCGAACGGGCCCAGGTTTCGTAAGAAGAGGTGTCCCTACACTAAATTTCAAATTCGGGAGCTTGAAAGGGAATTCTTCTTCAGCGTGTACATCAACAAAGAAAAACGACTTCAGCTCTCACGGATGCTTAACCTCACTGATCGCCAAGTGAAAATTTGGTTCCAGAACCGGCGCATGAAGGAAAAAAAACTAAATCGGGACAGGTTACAGTATTACAGTACCAATCCACTGCTATAG
Tr  ATGGATTTTGACGAAAGGGTCCCCGTTGGATCGAACATGTATTTGCCCAGTTGCACTTATTACGTCTCGGCCGGGGCTGATTTCTCCGGTCTTCCCTCGTTT---------------TCCACTCGCCCAATGACTTATTCATAT---TCCTCTAACCTGCCGCAGGTCCAACCGGTTAGAGAGGTTACGTTCAGGGACTATGCCGCGATTGACGCGTCCGGTAAGTGGCCGCACCGGGGGAACTTGCCCCAGTGCTACACAAGGACATGGTGCACCGGGACTGTCTGTCAGCGAGCTCCGCCGCCACCAATTTCTACGGTAACGTGGGCAGAAACGGCGTGCTGCCGCAAGCTTTTGACCAGTTTTACGATACGGCGTACGGATCGGGGGATAAAACCCCAACAAAGCAGCCCAGCTCTGCGCCAGAGGACTGCAGGGATACTGAAGCAAAGGAGCCGCCGGAGTTATCTTCCGGTAACACTGAGGAGAAATCCAGCAGCACCAACGGACAGAGGACCCGCAAGAAGAGGTGCCCATATTCCAAATATCAGATCCGAGAACTCGAAAGGGAATTTTTTTTCAGTGTGTACATCAACAAAGAGAAACGCATGCAACTGTCACGGATGCTCAACCTCACCGACCGACAAGTGAAGATCTGGTTTCAAAACCGTCGCATGAAGGAGAAGAAGTTGAACAGAGACAGATTACAGTATTACACATCCAACCCTCTTCTTTAG
Tn  ATGGATTTTGACGAACGGGTCCCCGTTGGATCGAACATGTATTTGCCAAGCTGCACTTATTACGTCTCGGCCGGAGCTGATTTCTCCGGTCTTCCCTCGTTC---------------TCTACTCGCCCCATGACCTATTCATAC---TCCTCTAACCTGCCGCAAGTCCAACCGGTTCGAGAGGTTACCTTTAGGGACTATGCAGCTATTGACGCGTCCGGTAAGTGGTCGCACCGGGGGAACTTGCCCCAGTGCTACCCCAGGACATGGTGCACCGGGACTGTCTGTCGGCCGGCTCCGCCGCCACCAATTTCTACGGTAACGTGGGCAGAAACGGCGTGCTACCGCAAGCTTTTGACCAGTTTTACGATACGGCGTACGGATCGGGGGATAAAACCCCGACAAAGCAAGCCAGCTCCGCGCCAGAAGACTGCAGGGACACTGGAGCGAAGGAACCGCCGGAGTTATCTTCCGGTAACACTGAGGAGAAATCCGGCAGCAGCAACGGACAGAGGACCCGCAAGAAGAGGTGTCCATATTCCAAATATCAGATCCGAGAACTCGAAAGAGAATTTTTTTTTAGCGTTTACATCAACAAAGAGAAACGCATGCAACTGTCACGGATGCTCAACCTCACCGACCGACAAGTGAAGATCTGGTTTCAAAACCGTCGGATGAAGGAGAAAAAGCTAAACAGAGACAGGTTACAGTATTACACATCCAACCCTCTCCTTTAG
Ol  ATGGATTTCGACGAAAGGGTTCCCGTCGGATCGAACATGTATTTACCCAGTTGCACTTATTACGTGTCGGCGGGGGCAGATTTCTCTGGTTTGCCCTCATTTCTGTCCCAGACCCCCTCCAGCCGCCCCATGACATACTCGTAT---TCCTCTAACCTGCCGCAGGTTCAGCCCGTCAGAGAAGTGACATTCAGGGACTACGCAGCCATTGATGCGTCGGGTAAATGGCCGCACCGGGGGAACTTGCCCCAGTGTTACCCGAGGACATGGTGCACCGGGACTGTCTTTCGACGGGCTCCGCAGCCAGCAACTTCTACGGCAACGTGGGCAGAAATGGCGTGCTGCCGCAAGCCTTCGACCAGTTTTACGAGACGGCGTACGGATCAGGGGACAAAACGGGGGCCAAGCAGCCAAGCTCAGCGCCGGAGCAATGCCGTGATTCCGACGCAAAGGAGCAGCCCGAGTTATCTTCCGGCAACAATGAGGAGAAATCCAGCAGCAGCAGTGGACAGAGAACCCGCAAAAAAAGGTGTCCTTACTCTAAATATCAGATCAGAGAACTGGAAAGAGAATTCTTTTTCAGCGTGTACATAAACAAGGAGAAAAGGCTGCAATTGTCGCGGATGCTCAACCTCACCGACCGACAAGTAAAGATTTGGTTTCAGAACCGTCGAATGAAGGAGAAGAAACTGAACAGAGACAGATTACAGTATTACACGTCTAATCCTCTGCTTTAG
Ga  ATGGATTTTGACGAAAGGGTCCCCGTCGGATCGAACATGTATTTGCCCAGCTGCACGTATTACGTGTCGGCGGGGGCAGATTTCTCCGGTCTTCCCTCGTTTTTGTCCCAGAGCCCGTCCACCCGCCCCGTGACATACTCTTAC---TCCTCCAACCTGCCGCAGGTCCAACCCGTCCGGGAGGTGACGTTCAGGGACTATGCGGCTATCGAAGCGTCCGGTAAATGGCCGCACCGGGGGAACCTGCCCCACGGCTACCCCAGGACATGGTGCACCGGGACTGTCTTTCGGCCGGCTCTTCTGCGAACAATTTTTACGGTAACGTGGGCAGAAACGGCGTGCTGCCGCAAGTCTTCGACCAGTTCTACGAATCGGCGTACGGGCCGGGGGACAAGGCGACGGCCAAGCAGGCCAGCTCCACGCCGGAGGACTGCGGGGACACCGAGGCGAAGGAGCAGCCGCAGTTATCTTCCGGCAACAATGAGGAGAAATCCAGCAGCAGCAGCGGACAGAGAACCCGTAAGAAAAGATGCCCTTATTCCAAATATCAAATAAGAGAACTTGAAAGAGAATTCTTTTTCAGCGTGTACATTAACAAGGAGAAACGCCTGCAACTGTCCCGGATGCTCAACCTCACCGACCGACAGGTGAAGATTTGGTTTCAGAACCGTCGCATGAAGGAGAAGAAACTGAACAGAGATCGATTACATTATTATACGTCCAATCCTCTGCTTTAG
On  ATGGATTTTGACGAAAGGGTCCCCGTCGGATCGAACATGTATCTGCCCAGCTGCACGTATTATGTGTCGGCGGGGGCTGATTTCTCCGGTCTTCCATCGTTTTTGTCCCAGACCCCGTCCACCCGCCCCATGACATACTCCTAC---TCCTCTAACCTGCCGCAGGTTCAACCCGTCAGAGAAGTGACATTCAGGGACTATGCAGCCATTGATGCATCCGGTAAATGGCCGCACCGGGGGAACTTGCCTCAGTGCTACCCCAGGACATGGTACACCGGGACTGCCTGTCAGCTGGCTCCGCTGCCACCAATTTCTATGGGAATGTGGGCAGAAATGGCGTGCTGCCGCAAGCTTTTGACCAGTTTTACGAGACGGCGTACGGGTCAGGGGACAAAACGGCGACCAAGCCTCCCGGCTCCGCGCAGGAGGAATGCCCGGACAGCGAGGCGAAGGAGCAGCCGGAGTTGTCTTCCGGCAACAATGAGGAGAAAACCGGCGGCAGCAGTGGACAGAGGACCCGGAAGAAAAGGTGCCCTTATTCCAAATATCAAATCAGAGAACTTGAAAGAGAATTCTTTTTCAGTGTGTACATAAACAAGGAGAAGCGGCTGCAACTGTCTCGGATGCTCAACCTGACCGACCGACAAGTAAAGATCTGGTTTCAGAACCGTCGCATGAAGGAGAAGAAACTGAACAGAGACAGATTACAATATTATACGTCCAATCCTCTGCTTTAG
Ab  ATGGATTTTGACGAAAGGGTCCCCGTCGGATCGAACATGTATCTGCCCAGCTGCACGTATTATGTGTCGGCGGGCGCTGATTTCTCCGGTCTTCCATCGTTTTTGTCCCAGACCCCGTCCACCCGCCCCATGACATACTCCTAC---TCCTCTAACCTCCCGCAGGTTCAACCCGTCAGAGAAGTGACATTCAGGGACTATGCAGCCATTGATGCATCCGGTAAATGGCCGCACCGGGGGAACTTGCCTCAGTGCTACCCCAGGACATGGTACACCGGGACTGCCTGTCAGCTGGCTCCGCTGCCACCAATTTCTATGGGAATGTGGGCAGAAATGGAGTGCTGCCGCAAGCTTTCGACCAGTTTTACGAGACGGCGTACGGGTCAGGGGACAAAACGGCGACCAAGCCTCCCGGCTCCGTGCAGGAGGAATGCCCGGACAGCGAGTCGAAGGAGCAGCCGGAGTTGTCTTCCGGCAACAATGAGGAGAAAACCGGCGGCAGCAGTGGACAGAGGACCCGGAAGAAAAGATGCCCTTATTCCAAATATCAAATCAGAGAACTTGAAAGAGAATTCTTTTTCAGTGTGTACATAAACAAGGAGAAGCGGCTGCAACTGTCTCGGATGCTCAACCTGACCGACCGACAAGTAAAGATCTGGTTTCAGAACCGTCGCATGAAGGAGAAGAAACTAAACAGAGACAGATTACAATATTATACGTCCAATCCTCTGCTTTAG

[HoxA9a 18 639]
Hs ATGGCCACCACTGGGAACTACTACGTGGACTCGTTCCTGCTGGGCGCCGCGGATGAGAGCGTTGGCCGCTATGCGCCGACCCTGGGCCAGCCTCCCCGGACGCTGGCCGAGCACCCCGACTTCAGCCCGTGCAGCTTCCAGTCCAAGGCGACGGTGTTTGGCGCCTCGTGGAACCCAGTGCACGCGGCGGGCGCCAACGCTGTACCCCGCTCCTGGCTGGAGCCCACGGGTGCGCTCTCCTTCGCGGGCTTGCCCTCCAGCCGGCCT---TATGGCATTAAACCTGAACCGCTGTCGGCCAGAAGGGGTGACTGTCCCACGCTTGACACTCACACTTTGTCCCTGACTGACTATGCTTGTGGTTCTCCTCCAGTTGATAAGCCCCCCATCGATCCCAATAACCCAGCAGCCAACTGGCTTCATGCGCGCTCCACTCGGAAAAAGCGGTGCCCCTATACAAAACACCAGACCCTGGAACTGGAGAAAGAGTTTCTGTTCAACATGTACCTCACCAGGGACCGCAGGTACGAGGTGGCTCGACTGCTCAACCTCACCGAGAGGCAGGTCAAGATCTGGTTCCAGAACCGCAGGATGAAAATGAAGAAAATCAACAAAGACCGAGCAAAAGACGAGTGA---
Xt ATGTCGACTTCTGGGAATTATTATGTGGACTCTTTTCTAATTCACGAAGGGGACGATGTGCAGCCTAGATTTGCCCCCTCCCTGACTCAGCCACCAAGGGCATCGGCCGAGCACCCCGACTTCACCCCTTGCAGCTTCCAATCCAAAACGTCAGTGTTCAGCAGCCCCTGGAACCCAGTGCACCCCCAAACTGCTAACAATGTGTCCCGCTCTTGGCTGGACCCCATGGGATCCCTGCCCTTCCCCGGCTTCCCCTCCAGCAGGAGT---TATGGCATCAAACCTGAACCGGTGGCTCCTAGAAGGGGCGACTGCTCCACATTCGATTCTCGCCCCCTGCCAGTGTCGGACTATCCGTGCGGCTCCCCC---ACTGACAAGCCGCCAATTGATCCAAACAACCCGGCTGCTAACTGGCTGCATGCGAGATCCACCAGGAAAAAACGCTGCCCCTACACCAAGCACCAAACCCTGGAGCTGGAGAAGGAGTTTTTATTCAATATGTATCTGACCAGGGACAGGAGGTACGAGGTGGCCAGACTGTTGAACCTCACAGAACGACAAGTGAAAATCTGGTTCCAAAACAGGCGGATGAAAATGAAAAAAATCAACAAGGATCGCTCAAAAGACGAATGA---
Dr ATGTCGACATCCGGAGGATACTACGTTGACTCTATTGTTATACCGGGCAGCGAGGAG---------CGCTTCTCCTCGTTAGGGCTTATTCAGCACAGGATTCTACCTGCAGACTCAGACCTCGGCCCCTGCACATTCCCGGCAAAGCAACCCGTTTATGGTACCTCATGGGGGCACATCCCAACGCACTTCTCCACTGGTGTACCGCAGTCTTGGCTCTTGGATTCTGGG---TTACCTCAAACTGAGCCACCGACGGTTAATCAC---AATCATGCCAAATCCGATACGAATGAAACGAATGATGACGGCACGGAATACAGTCCGCATACTATACTACAGCCTGAAGTCTTCACAAACGGAGGATGTTCTACCAAAAAACCGGGCGCTGATCCAGAAAACCCTGTGTCCAACTGGCTTCATGCGAGCTCGACGCGTAAAAAACGCTGTCCTTATACTAAGCACCAGATCCTCGAGCTGGAGAAAGAGTTTTTATTTAACACTTACCTCACGCGCGACCGGCGATACGAAGTCGCCCGTCTACTGAACCTCACGGAGAGACAGGTCAAAATTTGGTTCCAAAACCGCAGGATGAAGATGAAAAAGTTCAACAAAAATGAAACGAAGGAAGACTAA---
Tr ATGTCGACATCCGGAAGTTACTACGTTGATTCCCTGATTCTACCCGAGAACGAGGAGTCTGTGCCGAGATACTCCGCTCCTGGGCACCAGCACAGCAGATCCATCGGCGACCCGAGCGAGCTCGGAACCTGCAGCTTCCCTTCCAAACCTCCGGTGTTCGGTCCGTCGTGGAGCCATGTCCCTGCTCAGTTCCCAGGCACCGTCTCCCAGTCTTGGTTGCTTGAGCCAGGTTCCCTGCCCATGGCCGGATTACCAACGACCCATCAT---TACGGAATCAAACCGGACGGTCTGGGGGTGCGATCTGGAGGCGCATTGCCAGGTTCACACACAGCGTTGCTGCTCTCAGATTACGCCAATGGCACCGTGGCCACGGCAAAACCGGGCCTCGATCCAAATAATCCAGTGTCCAACTGGCTCCACGCGAGTGCCACCAGAAAAAAGCGCTGCCCGTACACCAAGCACCAGATTCTGGAGCTGGAGAAAGAGTTCCTCTTTAACACCTACCTGACCAGAGACCGCAGGTATGAGGTGGCGAGGCTGTTAAACCTCACCGAGAGACAGGTTAAAATATGGTTCCAGAACCGCAGGATGAAGATGAAGAAGTTTAATAAGGACGGCGCACCGAAAGACGACTGA
Tn ATGTCGACATCCGGAAGTTACTACGTTGATTCCCTGATTCTACCCGAGAACGAGGAGTCTGTGCCGAGGTACCCCGTTCCTGGCCACCAGCACACCAGATCCATCGGCGACCCGAGCGAGCTGGGAACGTGTAGTTTTCCGTCAAAACCTCCGGTGTTCGGGCCGACGTGGAGCCACGTCCCTGCTCAGTTCCCCGGCGCCGTCTCCCAGTCCTGGCTGCTCGAGCCCGGTTCCCTGCCCATGGCCGGATTACCAACGTCTCATCAC---TACGGAATCAAACCGGAGGGTCTGGGGGCGCGATCCGGCGGAGCTTTGCCAGGTTCACACACAGCACTGCTGCTCTCAGATTACGCCAATGGCACCGTGGCCACGGCAAAACCAGGCCTCGATCCAAATAACCCAGTATCCAACTGGCTCCACGCGAGTGCCACCCGAAAAAAGCGCTGCCCGTACACCAAGCACCAGATCCTGGAGCTGGAGAAAGAGTTTCTCTTTAACACCTACCTGACCAGAGACCGCAGGTATGAGGTGGCGAGGCTGCTAAACCTCACCGAGAGACAGGTTAAAATATGGTTCCAGAACCGCAGGATGAAGATGAAGAAGTTTAACAAGGACGGCGCGCCGAAAGACGACTGA
Ol ATGTCGACATCCGGAAGCTACTACGTGGATTCCCTCATTCTGCCCGAGAGCGAGGAGTCTGTCCCGAGGTACCCCTCCAACGGGCTGCAGCACGCCAGATCCATCAGCGACCCCAGCGAACTTGGGACTTGCACGTTCCCGTCCAAACCCCAGGTGTTTGGGCCGACGTGGAACCACGTCCCCGCACAGTTCCCAGGCACAGTCTCCCAGTCATGGCTCCTTGAGCCCGCTTCTTTGCCTTTGACCGGATTACCGACGAGCCAACAT---TTCGGTATCAAACCAGAGGGTTTGGGGACGCGAGGGGAAGGCGCGCTGCCCGGATCTCATACTTCACTGCTGCTCTCCGATTACGCCAACGGTACTGTGGCGACAGCAAAACCGGGCCTCGACCCTAATAACCCGGTTTCCAACTGGCTCCACGCGAGTGCCACGCGAAAAAAGCGCTGTCCGTACACCAAGCACCAGATCCTGGAGCTGGAGAAAGAGTTCCTGTTTAACACCTACCTGACCAGGGACCGAAGGTACGAGGTGGCGAGGCTGCTGAACCTCACCGAGAGACAGGTTAAAATCTGGTTCCAGAACCGCCGGATGAAGATGAAGAAGTTCAACAAAGACGGCGCGCCGAAGGACGAATAA
Ga ATGTCGACATCCGGAAGTTACTACGTCGACTCGCTTATTTTGCCCGAGAGCGAGGACTCCGTGCCGAGATACACCCCCCCCGGGCTGCAGCACTCCAGGTCCATTAGCGACCACGGCGAGCTCGGAACCTGCACCTTCCCGTCCAAACCTTCGGTTTTCGGGCCGTCGTGGAGTCACGTCCCTGCTCAGTTCCCCGGCAGCGTTTCTCAGTCGTGNCTGCTGGAGCCNGGTNCTCTGCCATNGGCNGGGTTACNGACGACCNAT?????????????????????????????????????????????????????????????????????????????????????????????????????????????????????????????????????ATAACCCGGTGGCCAACTGGCTCCACGCGAGCGCCACGAGAAAAAAGCGCTGTCCGTACACCAAGCACCAGATCCTGGAGCTGGAGAAAGAGTTCCTCTTTAACACCTACCTGACCAGGGACCGTAGGTACGAGGTGGCGAGGCTGTTAAACCTCACCGAGAGACAGGTTAAGATCTGGTTCCAGAACCGCAGGATGAAGATGAAGAAGTTTAATAAAGACGGCGCGCCGAAAGANGAGTGA
On ATGTCGACATCTGGAAGTTACTACGTCGATTCCCTCATTCTCCCCGAGAGCGAGGAGTCTGTGCCGAGGTACACCTCCCCTGGGCTCCAGCACGCCAGGTCCATCAGCGACCCCAGCGAGGTCGGGACTTGCACCTTCCCATCCAAGCCCCAGGTATTCGGGCCGTCGTGGAGCCACGTCCCGGCTCAGTTTCCAGCCACCGTCTCCCAATCCTGGCTTCTGGAGCCCGGTTCCCTGCCGTTGACCGGATTACCGACGACCCATCAC---TACGGGATCAAACCGGAGGGACTGGGGACGCGAGCTGAAGGAGGGCTGCCCGGATCCCACACGGCTCTGCTGCTCTCTGATTACGCCAATGGCACCGTGGCGTCAGCAAAACCGGGCCTAGATCCAAATAACCCAGTGTCCAACTGGCTCCACGCGAGTGCCACAAGAAAAAAGCGCTGTCCGTACACCAAGCACCAGATCCTGGAGCTGGAGAAAGAGTTCCTCTTTAACACCTACCTGACCAGGGACCGTAGGTACGAGGTGGCGAGGCTGCTAAACCTCACCGAAAGACAGGTTAAAATTTGGTTTCAGAACCGCAGGATGAAGATGAAGAAGTTCAATAAAGACGGCGCACCGAAAGACGAGTGA
Ab ATGTCGACATCTGGAAGTTACTACGTCGATTCCCTCATTCTCCCCGAGAGCGAGGAGTCTGTGCCGAGGTACACCTCCCCTGGGCTCCAGCACGCCAGGTCCATCAGCGACCACAGCGAGGTCGGGACTTGCACCTTCCCATCCAAGCCCCAGGTATTCGGGCCGTCTTGGAGCCACGTCCCGGCTCAGTTTCCAGCCACCGTCTCCCAATCCTGGCTTCTGGAGCCCGGTTCCCTGCCGTTGACCGGATTACCGACGACCCATCAC---TACGGGATCAAACCGGAGGGACTGGGGGCGCGGGCTGAAGGAGGGCTGCCCGGATCCCACACGGCTCTGCTGCTCTCTGAATACGCCAATGGCACCGTGGCGTCAGCAAAACCGGGCCTGGATCCAAGTAACCCAGTGTCCAACTGGCTCCACGCGAGTGCCACAAGAAAAAAGCGCTGTCCGTACACCAAGCACCAGATCCTGGAGCTGGAGAAAGAGTTCCTCTTTAACACCTACCTGACCAGGGACCGTAGGTACGAGGTGGCGAGGCTGCTAAACCTCACCGAAAGACAGGTTAAAATTTGGTTTCAGAACCGCAGGATGAAGATGAAGAAGTTCAATAAAGACGGCGCACCGAAAGACGAGTGA

[HoxA5a 13 768]
Hs ATGAGCTCTTATTTTGTAAACTCATTTTGCGGTCGCTATCCAAATGGCCCGGACTACCAGTTGCATAATTATGGAGATCATAGTTCCGTGAGCGAGCAATTCAGGGACTCGGCGAGCATGCACTCCGGCAGGTACGGCTACGGCTACAATGGCATGGATCTCAGCGTCGGCCGCTCGGGCTCCGGCCACTTTGGCTCCGGAGAGCGCGCCCGCAGCTACGCTGCCAGCAGGTACAGCCAGCCGGCCACGTCCACGCACTCTCCTCAGCCCGATCCGCTGCCCTGCTCCGCCGTGGCCCCCTCGCCCGGCAGCGACAGCCACCACGGCGGGAAAAACTCCCTAAGCAACTCCAGCGGCTCGGCCGACGCCGGCACCCACATCAGCAGAGAGGGGGTTGGCACGGCGTCCGGAGCCGAGGAGGACGCCCCTGCCAGCAGCGAGCAGGCGAGTGCGCAGAGCGAGCCGCCGCCCGCCCAACCCCAGATCTACCCCTGGATGCGCAAGCTGCACATAAGTCATGACATAGGCGGCCCGGAAGGCAAAAGGGCCCGGACGGCCTACACGCGCTACCAGACCCTGGAGCTGGAGAAGGAGTTCCACTTCAACCGTTACCTGACCCGCAGAAGGAGGATTGAAATAGCACATGCTCTTTGCCTCTCCGAGAGACAAATTAAAATCTGGTTCCAAAACCGGAGAATGAAGTGGAAAAAAGATAATAAGCTGAAAAGCATGAGCATGGCCGCGGCAGGAGGGGCCTTCCGTCCCTGA
Xt ATGAGCTCTTATTTTGTAAACTCATTTTGCGGTCGCTATCCAAATGGCCCGGACTACCAGTTACATAATTATGGAGATCACAGCTCGGTGAACGAGCAATACAGGGATACAACGAGCATGCATTCCAGCAGGTACGGATACGGCTACAATGGCATGGATCTCAGCGTTGGGCGCTCAGCTTCCAACCACTTTAGTGCCAATGACAGAGCAAGGAATTATCCATCCAATAGGTATAACCAACCTGCAGCGTCTGCTCACTCTCCTCCACCTGACCCTCTGCCCTGCACCGCTGTAGCCACATCGCCTGTCAGCGACAGTCACCAAGGGGGCAAAAACTCCATAACTAACTCCAACAACACGTCCAATTCAAGCACTCACATTAACAGAGATGGGCTGGGTGCATCTTCTGGTGCTGAGGATGATGCCCCAGCAAGCAGCGACCAGGCAAGTTCTCAGAACAGCCAACCGTCAGTGCAACCCCAAATCTACCCCTGGATGCGAAAACTGCACATAAGCCATGACATAGGAGGGCCAGAAGGAAAGCGAGCCCGGACAGCCTACACCCGCTACCAAACTCTGGAGCTGGAAAAGGAATTTCATTTCAACAGATACCTGACCCGCAGGAGGAGGATTGAAATAGCCCATGCACTCTGTCTCTCTGAGAGGCAAATTAAAATCTGGTTCCAAAACAGGAGAATGAAGTGGAAAAAAGACAATAAACTAAAGAGTATGAGCATGGCAGCGGCTGGGGGTGCATTTCGTCCTTAA
Dr ATGAGCTCTTATTTCGTGAATTCATTTTGCGGTCGCTATCCAAATGGCGTGGACTATCCCTTACATAACTATGGAGATCACAACTCT---AGTGGCCAATGCAGAGATTCTACGGGCATGCATTCGGGCAGGTATGCTTGTGGCTACAATGGAATGGATCTCAGCACCGGGCACTCCAGCCCCGGACACTTTCTTTCATCTGAGCGAACTCAAAGCTACAAAGACAGTCGGTACAATCAGCCGGTTACCGCTAGCGCTGAACCTTCCTCTGATCATCTCCCCTGCTCATCCTTAGCCAACTCTCCTGTCAGTGAGTCACACCGCGCCCTGAAAATCTCACTATCTAGCACCGCTGGCGCGTCCAAAAGCTTTACGGTTCTCAGCCGGGAGGGAGTTTCGGTGTCAAGCTCTATGGAGGAAGAAAAGCCACCGGGTAGTGGACAGACAGCTTCACAGAAT------GTGTCGGAGGCACCGCAGATTTATCCATGGATGCGAAAACTTCATATAAGTCATGATTTGGCCGGACCGGAGGGGAAAAGGCCCAGGACAGCCTACACGCGCTACCAGACACTTGAGCTCGAGAAGGAGTTCCACTTCAACCGATACCTGACACGTCGCCGAAGAATTGAGATTGCACACACTCTTTGTCTCTCAGAGAGACAAATCAAAATATGGTTTCAAAACCGCAGAATGAAATGGAAAAAAGACAACAAACTGAAAAGTATGAATATGGCAGCTGCAGGAAGCGGATACCGGCCTTAA
Tr ATGAGCTCCTATTTTGTGAACTCATTCTGCGGACGCTATCCCAATGGCGCGGACTTTCAGTTGCATAATTATGGAGACCACGATACGGCGGACGAGCAATACAGGAATTCAACAACGATGCATTCCACCAGGTATGGTTACGGCTACAATGGAATGGACCTAACAGTCGGACGGGACGGTACCGGACACTTTGTGGGCAACGAGAGGACGCGCGGATACTCTGAGAATCAGACGACAAACACCACCGGGACGTCGCTTTCGCCACCACCTGACCCGCTGCCGTGTTCCTCTGTGTCCAGCTCCCCCGTCACCGAGCAGCACCGAGTTGTGAAAAACTCTGTCACAACCCCGTGTTCGAGCTCCAGCGGAGGCACATTGCTGGTCCGGGACTGCGCGTCAAAATCCTCACCCCTCGAGGAGGAGAAGCCCGCGGGAGGCGCA------ACTCCCCAAAATGTCAACGACTCAACGCAGCCTCAGATATACCCATGGATGAGGAAAATCCATATCAGCCACGAACTTTCCGGACCGGAAGGGAAGAGAGCCAGGACGGCATACACACGGTACCAGACCTTGGAGCTGGAGAAGGAGTTCCATTTCAACCGGTACCTGACGCGCAGGCGGAGGATCGAGATAGCCCATGCCCTCTGCCTCTCAGAGAGACAGATCAAAATATGGTTTCAGAACCGCAGGATGAAGTGGAAGAAAGACAACAAGCTGAAGAGCATGAACATGGCGTCTGCAGGCGGAGTCTACAGGCCTTAA
Tn ATGAGCTCCTATTTTGTGAACTCATTCTGCGGTCGCTATCCCAACGGCGCGGACTTTCAATTGCATAATTATGGAGACCATGATTCGGCAAACGAGCAATACAGAAACTCAACAACCATGCATTCCAGCAGGTATGGCTACGGCTACAATGGAATGGACCTAACCGTCGGACGGGACGGAACCGGACACTTTGTGGGCAACGAGAGAACGCGCGGATACTCTGAGGATCAGTCGGCCAACACCACCGGGACATCTCTTTCGCCGCCACCTGATCCAGCGCCGTGCTCCTCGGTGTCCAGGTCTCCCGTCTCAGAGCATCACCGAGTTGTGAAAAACTCTGTCACGACCCCGTGTTCGAGCTCCGGCGGAGGCACGCTGCTGGTCCGGGACTGCGCGTCAAAAGCTGCCCCCCTGGAGGAGGACAAGCCCGCGGGAGGCGCACCGACAACTCCACAAAATGTCAACGACTCAGCACAGCCTCAGATATACCCGTGGATGAGGAAAATCCACATCAGTCACGAACTTTCCGGACCGGAGGGGAAGAGAGCCAGGACCGCATACACACGGTACCAGACCTTGGAGCTGGAGAAGGAGTTCCATTTCAACCGGTACCTGACGCGCAGGCGGAGGATCGAGATAGCCCACGCACTCTGCCTCTCCGAGAGACAGATCAAAATCTGGTTCCAAAACCGCCGGATGAAATGGAAGAAAGACAACAAGCTGAAGAGCATGAACATGGCGTCTGCAGGCGGCGTCTACAGGCCCTGA
Ol ATGAGCTCCTATTTTGTGAACTCATTCTGCGGTCGCTATCCCAATGGCGCGGACTTCCAGTTACATAATTATGGAGACCACAGTTCAGCAAACGAGCAATACAGAGATTCAGCGTCAATGCATTCCAGCAGGTACGGCTATGGATACAACGGGATGGACCTGACAGTCGGACGGGGCGCTGGAGGACACTTTGTGGGCAGCGAGCGGACGGCGGGCTACTCTCCGAGCCAGTCCACCAGCAGCGCTGGGAACTCTCTGTCACCCCCGCCTGACCCTCTTCCCTGCTCGTCGGTCGCCAGCTCCCCGGTCGCCGAGCAACACAGACCCGTCAAGAATTCCTCGGCCGCCCAGTGCTCCAGCTCCAACGGAGGTGCGCTGCTGCTTCGGGACTGTGTGTCCAAAGCTTCCCCTCTGGAGGACGAAAAGGCTGCAGGAAGCGCACCATCAACTCCTCAAAATGCCAGCGACTCAGCACAGCCTCAGATATATCCGTGGATGAGAAAACTCCACATCAGCCACGATATCTCCGGACCTGAAGGCAAAAGGGCCAGAACCGCGTACACCCGGTACCAGACCCTGGAACTGGAGAAAGAGTTCCACTTTAACCGGTATCTGACCCGCAGACGGAGGATCGAGATCGCGCACGCCCTCTGCCTCTCAGAGAGACAGATCAAAATCTGGTTTCAGAACCGCAGGATGAAGTGGAAGAAGGACAACAAACTGAAAAGCATGAGCATGGCGGCTGCAGGCGGAGCCTACAGGCCGTGA
Ga ATGAGCTCCTATTTTGTGAACTCATTCTGCGGTCGCTATCCCAATGGCGCGGACTTCCAGTTACATAATTATGGGGACCATAATACGGAAAACGAGCAATACAGAGACTCAACCGCCGTGCATTCCAGCAGGTACGGCTATGGCTACAACGGGATGGACCTAACGGTCGGGCGGACCGGTACCGGACACTTTGTGGGCAGCGAGCGGACACAGGGCTACTCTCCGAGTCAGTCTGCGAACAGCACCGGGACGTCGCTTTCACCAGCACCTGAGCCACTGCCGTGCGCCGCCGTGGCCACCTCCCCGGTCACCGACCACCACCGGGCTGCGAAAAACTCTCTCACGGCCCCTTGCTCGAACTCCAACGGAGGAAGTCTGCTGCTCCGGGAGTGCGTGTCCAAAGCGTCGCCCCTCGAGGAAGAGAAGGCTGCGGGAAGCGCACCAACAACTCCTCAAAATGTCACCGACTCGACGCAGCCTCAGATATATCCCTGGATGAGAAAACTTCATATAAACCACGATTTGTCAGGACCAGAGGGTAAGAGAGCCAGGACTGCTTACACCCGCTACCAGACCCTGGAGCTGGAGAAGGAGTTCCACTTCAACCGGTACCTGACCCGCAGGAGGAGGATCGAGATCGCCCATGCCCTCTGCCTCTCGGAGAGACAGATCAAAATCTGGTTTCAGAACCGCAGGATGAAGTGGAAGAAAGACAACAAGCTGAAGAGCATGAACATGGCGGCTGCAGGCGGAGGCTACAGGCCTTGA
On ATGAGCTCCTATTTTGTGAACTCATTCTGCGGTCGCTATCCCAATGGCGCGGACTTCCAGTTACATAATTATGGAGACCACAGTACGGCAAACGAGCAATATAGAGACTCAACAGCCATGCATTCCAGCAGGTATGGCTACGGCTACAACGGGATGGACCTAACAGTCGGTCGGACCAGTACCGGACACTTTGTGGGAAGCGAGCGGACACCGGGCTACTCCCCGAGTCAGTCCGCAAGCAGCACCGGGAACTCGCTATCGCCTCCACCTGACTCTCTACCGTGCTCCTCGGTCGCCAGCTCCCCAGTGACCGAGCAGCACAGAGCTGTGAAAAACTCCATAACGACCCCGTGCTCAAACTCGAACGGAGCCACGCTGCTGCTCCGGGACTGTGTGTCCAAAGCTTCCCCTCTGGAGGAAGAGAAGCCCGCGGGAAGTGCACCGACAACTCCTCAAAATGTAACCGACTCAACACAGCCTCAGATATACCCGTGGATGAGAAAACTACACATAAGTCACGATTTGTCTGGGCCAGAGGGGAAGCGGGCCAGAACTGCATACACTCGGTACCAGACCCTCGAGCTGGAGAAGGAGTTCCACTTCAACCGGTACCTGACCCGCAGGCGGAGGATCGAGATAGCCCATGCCCTCTGCCTCTCAGAGAGACAGATCAAAATCTGGTTTCAGAACCGAAGGATGAAGTGGAAGAAGGACAACAAACTAAAAAGCATGAGCATGGCGGCTGCAGGCGGAGCCTATAGGCCCTGA
Ab ATGAGCTCCTATTTTGTGAACTCATTCTGCGGTCGCTATCCCAATGGCGCGGACTTCCAGTTACATAATTATGGAGACCACAGTACGGCAAACGAGCAATATAGAGACTCAACAGCCATGCATTCCAGCAGGTATGGCTACGGCTACAACGGGATGGACCTAACAGTCGGCCGGACCAGTACCGGACACTTTGTGGGAAGCGAGCGGACACCGGGCTACTCCCCGAGTCAGTCCGCAAACAGCACCGGGAACTCGCTATCGCCTCCACCTGACTCTCTACCGTGCTCCTCGGTCGCCAGCTCCCCAGTGACCGAGCAGCACAGAGCTGTGAAAAACTCCATAACGACCCCGTGCTCAAACTCAAATGGAGCCACGCTGCTGCTCCGGGACTGTGTGTCCAAAGCTTCCCCTCTGGAGGAAGAGAAGCCCGCGGGAAGTGCACCGACAACTCCTCAAAATGTAACCGACTCAACACAGCCTCAGATATACCCGTGGATGAGAAAACTACACATAAGTCACGATTTGTCTGGGCCAGAGGGGAAGCGGGCCAGAACTGCATACACTCGGTACCAGACCCTCGAGCTGGAGAAGGAGTTCCACTTCAACCGGTACCTGACCCGCAGGCGGAGGATCGAGATAGCCCATGCCCTCTGCCTCTCAGAGAGACAGATCAAAATCTGGTTTCAGAACCGAAGGATGAAGTGGAAGAAGGACAACAAACTGAAAAGCATGAGCATGGCGGCTGCAGGCGGAGCCTATAGGCCCTGA

[HoxA4a 13 624]
Hs ATGACCATGAGCTCGTTTTTGATAAACTCCAACTACATCGAGCCCAAGTTCCCTCCCTTCGAGGAGTACGCGCAGCACAGCCACCTGCCGCTGCAGCAGCCCCACGCGGGCGGCGGCCGACCCCCTGCCTCCTACTACGCGGCCGCGCTGTACCCCGCGCATGGGGACACCGCCTACCCCTATGGCTACCGCGGCGGGCGGCCGCCCCAGCCCGAGCAGCCCCCGGCGCAAGCCAAGGGCCCAGCGCACGGCGTCCTGCAGCCCCAGCCGTGCCCGCTGCTCTTGGCCGACAAGAGCCCGCTGGGCCTGAAGGGCAAGGAGCCCGTGGTGTACCCCTGGATGAAGAAGATCCATGTCAGCGCCGTTAACCCCAGTTATAACGGAGGGGAGCCTAAGCGCTCTCGAACCGCCTACACCCGGCAGCAGGTCTTGGAGCTGGAGAAGGAGTTCCACTTCAATCGCTACCTGACCCGGCGGCGCCGCATCGAGATCGCCCACACGCTCTGTTTGTCTGAGCGCCAGGTCAAGATCTGGTTTCAGAACCGGAGGATGAAGTGGAAGAAAGACCACAAACTGCCCAACACCAAGATGCGATCCTCCAATTCGGCCTCGGCCTCTGCCGGC
Xt ATGGCCATGAGTTCGTTTTTGATAAACTCCAACTACATCGAGCCCAAATTCCCACCCTGCGAGGAGTATTCCCAAAATAACTACTTGCACAGCCAGTCCCCATACTACGAGCGGCCGAGGGAGCCCGGGTTCGAGGCTCCTGACACTCTGTACTCAGGAGCGGGTTACCCAGAAGCCGGCTATGGATACAGC---CACATTGCTCCGCCGAGCCACGAAGCTGCAGCAACAGCCCAGGATGGAATCCCTCCAAGTCAATCTCAGCAGCAAGACAGTATCCACCCCGAAAAGAACCCTGCAGCAGCCCTCAAGTGCAAGGAACCCGTGGTGTATCCATGGATGAAGAAGATCCATGTCAACACAGTTAATCCAAATTACAGTGGAGGGGAACCCAAAAGGTCTCGAACAGCATACACCAGGCAACAAGTCTTAGAGCTTGAGAAGGAGTTCCATTTTAACCGTTACCTAACCAGGCGCCGACGAATTGAAATAGCTCACACTTTGTGTCTGTCTGAACGTCAGGTCAAGATCTGGTTTCAGAACAGGAGGATGAAGTGGAAGAAAGACCACAAACTCCCCAATACAAAGATGCGATCTGCCAACACACCAGCTTCAAACCAACAA
Dr ATGATCATGAGTTCCTACTTGATCAATTCAAATTACATCGAACCTTCTTTCCCACCCTGCGAGGAATATCACCAGAACGGATACATGCCCGTATCCTCTGATTATTATGAACGGCCGAAAGACCCGGGCTTCCCCCATCACGAGGCATCATACCCGCGATCAAACTACCAAGAGCAGAGCTATGATTACGGTAATGTGTCAACCAACGATCTCAACGATTTCAGCGACCGTCATCACGCGCAACCTCAATCCGTTTCGCAGAATCATGGAGACTGTAGCCTCGTGTCAGACGCTCTCCCGGGCTCACAGAAGAGTAAAGAACCAGTGGTGTACCCCTGGATGAAAAAAGTCCATGTTAATACCGTGACCGCCAGCTACTCTGGAGGAGTGCCCAAGAGGTCTCGCACCGCCTACACGCGCCAGCAGGCTCTTGAGCTTGAAAAAGAGTTCCATTTTAACCGATACCTGACTCGACGTCGACGTGTGGAGATAGCGCACACTATGTGTCTTTCTGAGCGTCAGGTGAAAATCTGGTTTCAGAACCGCCGCATGAAGTGGAAGAAAGACCACAAGCTGCCCAATACAAAGATCCGCTCCTCGAGCTCTGCACCCTCCAACCATCAC
Tr ATGACCATGAGTTCCTACTTGATAAACTCCAACTATATCGAGCCTTCCTTTCCACCATGCGACGAGTATCAGCAAAGTGGATACATACCCAACCACGGTGATTACTACGAGCGGCCAAAAGATACGGGCTTCCCCCATCACGAGCCTTCCTATCCGAGGTCAAATTACACAGAATCGGGGTACGATTACGGTAACGTTCCGACCACCGGACTGGAGGATTTCAACGATGGGCATCACGCACAACCGCAGCCAGTCCCACAGAGCCACGGTGACTGCAGCATCGCCAGCGAGGTCTACCCCGGCGTTGCGAAGGGCAAGGAGCCGGTGGTTTATCCCTGGATGAAAAAGGTCCACGCTACTAACATCACTGCCGGTTACAATGGAGGAGTGCCCAAGAGGTCTCGCACTGCCTACACCCGCCAGCAGGCTCTGGAGCTGGAGAAGGAATTCCACTTCAACCGGTACCTGACCAGGCGCAGGCGGGTGGAGATCGCGCACACTATGTGTCTGTCCGAGCGCCAGGTTAAGATCTGGTTCCAGAACAGGAGGATGAAGTGGAAGAAGGAGCACAAGCTCCCAAACACCAAAATCCGCTCCTCCAGCTCGGCCTCGTCGTCCGCCTCG
Tn ATGACCATGAGTTCCTACTTGATAAACTCCAACTATATCGAGCCTTCCTTTCCACCATGCGACGAGTATCAGCAGAGTGGATACATACCCAGCCACGGTGATTACTACGAGCGGCCAAAAGATACGGGCTTCCCCCATCACGAACCTTCCTATCCGAGGTCAAACTACACAGAATCGGCTTACGATTACGGCAACGTTCCGACCACTGGACTGGAGGATTTCAGCGACGGGCACCACGCGCAACCGCAGCCGGTCCCACAGAGCCACGGTGACTGCAGCCTCGCCAGCGAGGTCTACCCCGGCGTTGCGAAGGGCAAAGAGCCGGTGGTCTATCCCTGGATGAAAAAGGTCCACGCTACTAACGTCACTGCCGGGTACAATGGAGGAGTGCCCAAGAGGTCCCGCACTGCTTACACCCGCCAGCAGGCTCTGGAGCTGGAGAAGGAATTCCACTTTAACCGGTACCTGACCAGGCGCAGGCGGGTGGAGATCGCGCACACCATGTGTCTGTCCGAGCGCCAGGTGAAGATCTGGTTCCAGAACCGGAGGATGAAGTGGAAGAAGGAGCACAAGCTCCCCAACACTAAAATCCGCTCCTCCGGCTCGGCCTCGTCGTCCTCCTCG
Ol ATGACCATGAGTTCCTACTTGATAAACTCCAACTATATCGAGCCTTCCTTTCCTCCATGCGACGAATATCAGCAGAGCGGATACATCCCCAACCATGGCGATTACTACGAGCGACCAAAAGATACGGGTTTCCCTCACCACGAGCAATCCTATCCGAGGTCAAACTACACAGAGACGGGTTACGATTACGGTAACGTCCCCACCGCCGGACTCGACGATTTTGGCGATGGGCACCACGCGCAGCAGCAGCCGCTTCCACAGAGCCACGGTGACTGCAGCCTCGGCAGCGAGGTTTATCCCGGCGTGGCGAAGGGCAAGGAGCCGGTGGTCTATCCATGGATGAAAAAGGTTCATGTTAGCACCGTCAATGCCAGTTACAATGGAGGAGTACCCAAGAGGTCCCGCACTGCTTACACCCGCCAGCAGGCTCTGGAGCTTGAGAAAGAATTTCACTTCAACCGTTACCTGACCCGACGGAGGCGGGTGGAAATTGCGCATACAATGTGTCTATCCGAGCGCCAGGTCAAGATTTGGTTTCAGAACCGGAGGATGAAGTGGAAAAAGGAGCATAAGCTTCCAAACACCAAGATTCGCTCCTCCAGCTCGGCCTCGTCCTCAGCCTCC
Ga ATGACCATGAGTTCCTACTTGATAAACTCCAACTATATCGAGCCTTCCTTTCCTCCATGCGACGAATATCAGCAGAGCGGATACATCCCCAACCCCGGTGATTACTACGAGCGGTCAAAAGATACGGGCTTCCCCCATCACGAGCAATCCTATCCGAGGTCAAACTACACAGAAACGGGATATGATTACGGCAACGTTCCCGCCGCGGGACTCGACGATTTCGGCGAGGGACACCACGCACAGCCGCAACCCGTTCCACAGAGCCACGGCGACTGCAGCCTCGCCGGCGAGGTTTATCCCGGCGCGGCGAAGGGCAAGGAGCCGGTGGTCTATCCGTGGATGAAAAAGGTCCACGTTAGCAACGTCAATCCCAATTACACTGGAGGAGTGCCCAAGAGGTCCCGCACTGCCTACACCCGCCAGCAGGCTCTGGAGCTGGAGAAAGAGTTCCATTTCAACCGGTACTTGACCCGGCGCAGGCGGGTGGAGATTGCCCACACCATGTGTCTGTCAGAGCGCCAGGTCAAGATCTGGTTTCAGAACCGCAGAATGAAGTGGAAGAAAGAGCACAAGCTTCCCAACACCAAGATCCGCTCCTCCAGCTCGGCTTCGTCCTCCGCCTCG
On ATGACCATGAGTTCCTACTTGATAAACTCCAACTATATCGAGCCTTCCTTTCCTCCATGCGACGAATATCAGCAGAGCGGATACATCCCTAACCCCGGTGATTATTACGAGCGGCCAAAAGATACGGGCTTCCCCCATCACGAGCCATCCTATCCGAGGTCAAACTACACAGAATCGGGATACGATTACGGTAACGTCCCCGCCACCGGACTCGACGATTTCAGCGATGGGCATCACGCACAACCGCAACCGGTTCCACAGAGCCACGGTGACTGCAGCCTCGCCACTGAAGTCTATCCCGGCGTAGCGAAGGGCAAGGAGCCGGTGGTCTATCCTTGGATGAAAAAGGTCCACGTTAGCAGCGTCAATGCCAGTTACAATGGAGGAGTGCCCAAGAGGTCCCGCACTGCCTACACCCGCCAGCAGGCTTTGGAGCTGGAGAAGGAGTTCCACTTCAACCGGTACCTGACCCGGCGCAGGCGGGTGGAGATTGCTCACACCATGTGCCTGTCCGAGCGCCAGGTCAAGATCTGGTTCCAGAACCGGAGGATGAAATGGAAAAAGGAGCACAAGCTTCCCAACACTAAGATCCGCTCCTCAAGCTCGGCCTCAGCTTCAGCCTCG
Ab ATGACCATGAGTTCCTACTTGATAAACTCCAACTATATCGAGCCTTCCTTTCCTCCATGCGACGAATATCAGCAGAGCGGATACATCCCTAACCCCGGTGATTATTACGAGCGGCCAAAAGATACGGGTTTCCCCCATCACGAGCCATCCTATCCGAGGTCAAACTACACAGAATCGGGATACGATTACGGTAACGTCCCCGCCACCGGACTCGACGATTTCAACGATGGGCATCACGCGCAACCGCAACCGGTTCCACAGAGCCACGGTGACTGCAGCCTCGCCACTGAAGTCTATCCCGGCGTAGCGAAGGGCAAGGAGCCGGTGGTCTATCCTTGGATGAAAAAGGTCCACGTTAGCAGCGTCAATGCCAGTTACAATGGAGGAGTGCCCAAGAGGTCCCGCACTGCCTACACCCGCCAGCAGGCTTTGGAGCTGGAGAAGGAGTTCCACTTCAACCGGTACCTGACCCGGCGCAGGCGGGTGGAGATTGCTCACACCATGTGCCTGTCCGAGCGCCAGGTCAAGATCTGGTTCCAGAACCGGAGGATGAAATGGAAAAAGGAGCACAAGCTTCCCAACACTAAGATTCGATCCTCAAGCTCGGCCTCAGCTTCAGCCTCG

[HoxA3a 12 1106]
Hs ATGCAAAAAGCGACCTACTACGACAGCTCGGCGATCTACGGTGGCTACCCCTACCAGGCAGCCAACGGGTTCGCTTATAATGCCAATCAGCAGCCGTACCCGGCGTCCGCCGCTTTGGACGGCGAGTACCACCGACCCGCCTGCTCCCTCCAGTCTCCCTCCAGCGCCGGGGGCCACCCCAAGGCACACGAACTGAGTGAGGCGTGCCTGCGCACCCTGAGCGCCCCACCTAGCCAGCCTCCAAGCCTGGGAGAGCCGCCCACAGTGGCCAAACAAATCTTCCCCTGGATGAAAGAGTCTCGACAAAACACAAAGCAGAAAAGCAGCTCCAGCTCAGGCGAAAGCTGCGCTGGCGACAAGAGCCCGCCGGGGCAGGCTTCGTCCAAGCGCGCGCGCACGGCCTACACGAGCGCGCAGCTGGTGGAGCTGGAGAAAGAGTTCCACTTCAACCGCTACCTGTGCCGGCCGCGCCGGGTGGAGATGGCCAATCTGCTGAACCTCACTGAGCGCCAGATCAAGATCTGGTTCCAGAATCGCCGCATGAAGTACAAAAAGGATCAGAAGGGCAAGGGCATGCTAACGTCATCGGGGGGCCAGTCTCCAAGTCGCAGCCCCGTGCCC---CCCGGAGCCGGTGGCTATCTGAACTCTATGCATTCGCTGGTCAACAGCGTCCCGTATGAGCCCCAGTCGCCCCCGCCCTTCTCCAAGCCCCCCCAGGGTACCTACGGGCTGCCCGCCTCCTACCCTGCGCTGCCCAGCTGCGCACCCCCGCAGAAGCGCTACACGGCGGCAGCAGGGGGCACCCCCGACTATGACCCGCACGCTCTGCAGGGCAACGGCAGCTATGGGACCCACATACAGGGAAGCCCCGTCTTCGTG--GGGGGCAGCTATGTGGAGCCCATGAGCAACTCCGGGCCAGCCCTCTTTGGTCTAACTCACCTCCCCCACGCTGCCTCGGGCGCCATGGACTATGGGGGTGCCGGGCCGCTGGGCAGCGGCCACCACCACGGGCCTGGGGAGCCGCACCCCACCTACACGGACCTTACCGGCCACCATTCTCAGGGAAGAATTCAGGAAGCACCCAAGCTCACCCACCTGTGA
Xt ATGCAAAAAGCGACCTACTACGACAGCTCTGCGATCTATGGTGGATATCCCTACCAAGGAGCAAATGGTTTCACTTATAATGCAAGTCAGCAGCAATATCCTCCTTCCTCATCTCTGGAAACTGAATATCATCGACCTGCCTGCTCCCTGCAGTCACCTGGCAGCGCAGTGCCCCATCACAAGGCCAATGACATCAACGAAAGTTGTATGAGAACCATTAACAGTCAATCAAACCAAGCCCCGGTCATTCCCGAGCAGCCTACCATGTCAAAGCAGATTTTCCCTTGGATGAAAGAATCCCGACAGAACACGAAGCAGCAGGCGGGCAGTTCGAGT---GAGAGTTGTGCTGGAGACAAAAGCCCCCCGGGGCAATCCTCTTCCAAGAGGGCCCGCACTGCTTACACAAGCGCTCAGCTGGTAGAACTGGAAAAAGAGTTCCACTTTAACAGATACCTGTGCAGACCCAGGAGGGTGGAGATGGCCAATCTGCTCAACCTCACCGAGAGGCAAATTAAGATCTGGTTTCAGAACAGGCGAATGAAATACAAAAAGGATCAAAAAGGGAAATCCATGATGACCTCTTCAGGAGGGCAGTCACCATGTAGGAGCCCAGTGCCGACTCCATCTGTTGGAGGTTACCTAAACTCTATGCATTCTTTGGTAAACAGTGTCCCCTATGAGCCTCAGTCTCCCCCAGCCTTTAACAAACACCACCCTAGCGCGTATGGCGTGCCTGCACCCTACCCAAGCCACAACAGCTGCCCTCCCCACCAAAAGAGATACAGCGGGACTGCTGCGGTCACCCCTGAATATGAGCCACATCCTCAACAAAGCAGCGGAGCTTATGGGAATCATGTACAGGGAAGCCCCGTTTATGTA--GGGGGGAACTATGTGGAGACCATGACTAATTCTGGACCATCCATGTTTGGTTTGTCTCATCTCTCTCATTCCTCATCG---AACATGGACTACAGTGGAGCCGGACCCATGAACAGTGGTCACCACCATGGACCCTGTGACTCTCACCCTACATACACGGACTTATCTGCTCACCACCCTCAGGGAAGAATTCAGGAAGCCCCCAAATTAACACATTTGTAA
Dr ATGCAAAAGGCAACCTACTGCGACGGCTCGGCAATTTACAGTGGCCTCCCTTATCAAAGCGCAAACGGTTTAGGTTATGATGCCAGTCAGCAGCAGTATCTCCAGGCCCTTCATGCGGAAAGTGAGTACCATCGACCGGCCTGCTCTCTGCAGTCCCCTGGTATATCTGCAGGTCTGCACACATCCAATGAAATGTCCGAGGTCTGCCAACAAATTAACGGAACACAAGCTACAGTAACAGACACCTCC---GACAACTCCACAAGG---AAACACATTTTCCCTTGGATGAAGGAGTCCCGTCAGAACACAAAGCAGAAATCCTGTAGTATCATTTCAGAGAGCTGCGCTGGAGACAAAAGTCCCCCTGGTTCGGCCGCCTCTAAGCGCGCACGTACTGCATACACATCTGCTCAACTCGTGGAGTTGGAGAAAGAGTTCCATTTTAACCGTTACCTCTGTCGACCACGACGAGTAGAAATGGCAAATCTGCTTAACCTGACGGAAAGGCAGATTAAAATATGGTTCCAGAATCGCAGGATGAAGTACAAGAAAGACCAGAAGGGGCTTGGAATGATGCCATCTCCTGGAGCACAGTCTCCTCACAGCCCAGTATCCTTGTCATCCGGGGGCGGAGGATATTTAAGTTCAATGCATTCTTTGGTAAACAGCGTAACCTACGACTCACCCTCTCCAGCATCGTATAACAAACCTCAATCTAATACATACAGCCTTCCTACGTCATATCCTCCTCTGAACAACTGCCCGCCTCCACAGAAGCGGTATCAGGGAACTGGTACAGCCACTCCAGAATACGACACGCATCATATACAAGGCAACAACAATTACGGAACGCAAGTGCAGGGCAGCCCTGTCTATGTCGCGGTGGAGGTTACTCGGATTCTTTGGTGGGTATGGGGGCCTCGGTTTTTGGCCTGACGCACCTACCGCATCCATCTCAAGGCAATATAGACTACAATGGCGCTATTACCATGGGAAACAGCCATCAGCAAGGAGCATGCGATTCAAACCCAACATTCACAGACTTAACACCACACTATTCTCAGGGAAGAATTCAGGAAGCACCCAAACTGACGCATTTATAG
Tr ATGCAAAAGGCAACCTATTACGACAGCTCCGCAATTTACAGTGGCTACCCATATCAAAGCGCAAATGGCTTCAGTTATGATGCCAATCAGATCCAATATCCCCGGACCTCTCATGTGGAAAGTGAGTACCATCGACCTGCCTGCTCCTTGCAGTCTCCTGGCGGCTCTGTGGCTCTGCAGAAGCGGGAGATGGCGGCGGAGAACTGTGACAGGACCACAGCCGTTCAGGCGGTGCAGTCTAAGGTTCATCCCGAAAGCGCTTCACGGGGCAAGCAGATATTTCCTTGGATGAAGGAATCTCGTCAGGCCACCAAGCAAAAATCAACCAGTAACACCATGGAGAGTTGCCCCGGTGACAAGAGTCCTCCGGGGTCAGCGGCATCGAAGAGAGCCCGGACAGCTTACACGAGCGCCCAGTTGGTGGAGCTGGAGAAGGAGTTCCACTTTAACCGGTATCTCTGTAGACCCCGGAGAGTGGAAATGGCAAACCTTCTAAACCTCACGGAAAGACAGATAAAAATCTGGTTTCAAAATCGCAGGATGAAGTACAAGAAGGATCAGAAAGGTGCCGGGATGATGCCCTCTCCTGGCGGGCAGTCCCCCCGAAGTCCCGTGGGCCCAGGCTCCACCGGCGCAGGATACCTCAACTCTATGCATTCTCTTGTAAACAGTGTACCTTTTGAATCCCAGTCACCGACGTCTTACAATAAACCTCATCAAAATGCATACGGTATGGCCACGTCATACCCCCCTCACAACAACTGCCCGCCCACCCAGAAGAGGTATGCCGGGACTGATTCGGCCACACCCGAGTATGACGCGCATCCTTTGCAAGGCAATGGCAGCTACGGGACGCACATGCAAGGTAGCCCCGTTTATGTC--GGTGGAGGCTACATCGACTCAGTACCCAATTCTGGGAGCTCGGTTTTCGGGCTAACCCACCTCCCGCATCCGCCGTCCGCAAACATGGACTACAATGGAGCAATCACAATGGGCAACAGTCAACATCATGGCGTGTGTGATCCGACACCGACGTACACAGACCTAACGTCGCACTACTCTCAGGGAAGAATCCAGGAAGCGCCTAAACTTACGCATTTGTAG
Tn ATGCAAAAGGCAACCTATTACGACAGCTCTGCAATTTACAGTGGCTACCCATATCAAAGCGCAAATGGCTTCAGTTATGATGCCAATCAGATCCAATATCCCCGGGCCTCTCATGTGGAAAGTGAGTACCATCGACCTGCCTGCTCCCTGCAGTCCTCTGACGGCTCCTTGGCTCTGCAGAAGCAGGAGATAGCGGCTGAGAACTGTGACAGGACCACAGCCGTTCAGGCGGCGCCGTCTAAGGTTCATCCTAAAAGCGCTTCACGGAACAAGCAAATCTTTCCCTGGATGAAGGAATCTCGTCAGGCCACCAAACAAAAATCAACCAGTAGCGCCATGGAGAGTTGCCCCGGTGACAAGAGTCCGCCGGGGTCAGCAGCATCGAAGAGAGCCCGGACAGCTTACACGAGCGCCCAGCTCGTGGAGCTGGAGAAGGAGTTCCATTTTAACCGCTATCTCTGTAGACCCCGAAGAGTGGAAATGGCAAACCTTCTAAACCTCACAGAAAGACAGATCAAAATCTGGTTTCAGAACCGCAGGATGAAATACAAGAAGGATCAGAAAGGTGCTGGGATGATGCCCTCTCCTGGTGGACAGTCCCCCCGGAGTCCCGTCGGCCCGGGCTCCACCGGCGCAGGATACCTCAACTCTATGCATTCTCTTGTAAACAGTGTACCTTATGAATCCCAGTCACCGACGTCTTACAACAAACCTCATCAAAATGCGTACGGTATGGCCACGTCATACCCTCCTCACAGCAATTGCCCGCCTCCCCAGAAGAGGTATGCCGGGACTGATTCGGCCACGCCCGAGTATGACGCGCACCCTCTCCAAGGCAATGGCAGCTACGGGACGCACATGCAAGGTAGCCCCGTATATGTC--GGCGGAGGCTACATCGACTCAATGCCCAATTCTGGGAGCTCGGTTTTCGGCCTGACCCACCTCCCGCATCCGCCGTCCGCAAACATGGACTACAATGGAGCAATCACAATGGGCAACAGTCAACATCACGGTGTGTGTGAGCCGACACCGACCTACACAGACCTAACGCCGCACTACTCTCAGGGAAGAATCCAGGAAGCGCCTAAACTTACCCATCTGTAG
Ol ATGCAAAAGGCAACCTACTACGACAGCTCTGCAATTTACAGTGGCTACCCATATCAAAGCGCAAATGGCTTCAGTTATGATGCCAATCAGGTTCAATATCCCCGGGCCTCTCATGTGGAAAGTGAGTACCATCGACCCGCCTGCTCCCTGCAGACTCCCGGCGGCTCTGTAGCTCTTCAAAAGCCGGGGGAGATGGCGGAGGGCTGCGACAGGACCACATCCATTCAAGCTGCGCAGTCCAAGGTGATTCCCGAAAACGGCGCGCGCAGCAAACAGATCTTCCCATGGATGAAGGAGTGCCGTCAGAACACCAAGCAGAAACCCGCCAGCAGCTCCATGGAGAGTTGCCCCGGAGACAAGAGTCCTCCGGGGTCGGCAGCATCAAAGAGGGCCCGGACAGCTTACACCAGCGCTCAGCTCGTGGAGCTTGAGAAGGAGTTCCACTTCAACCGGTACCTCTGCAGACCCCGCAGGGTGGAGATGGCCAATTTGCTCAACCTCACAGAGAGACAGATCAAAATCTGGTTTCAGAACCGCAGGATGAAATACAAAAAGGATCAGAAAGGTGTCGGAATGATGTCTTCTCCGGGTGGACAGTCCCCACGAAGTCCGGTGGGCCCGGCTTCTGGTGGAGGCGGTTACCTCAACTCTATGCATTCTCTTGTAAACAGTGTACCATACGAGTCCCAGTCGCCAACTTCTTACAGTAAACCTCACCAAAATGCGTACGCCATGCCAACGTCATATCCACCGCTGAACAACTGCCCACCCTCTCAGAAGAGATACCCCGGGACAGATTCGGCCACGCCCGAGTATGACGCACATCCTCTCCAAGGCAGTGGCAGCTATGGGACGCACATGCAAGGCAGCCCCGTTTATGTT--GGCGGAGGTTACATCGATTCGATGCCCAGCTCAGGGGCGTCTGTTTTCGGTCTCACCCATCTCTCACATCCACCGTCCGCAAACATGGAGTACAATGGAGCAATCACAATGGGTAACAGTCAGCATCACGGAGTGTGTGATCCCACACCGACTTACACAGACCTGACGCCGCACTACTCTCAGGGAAGAATCCAGGAAGCGCCCAAACTGACGCATCTGTAG
Ga ATGCAAAAGGCAACCTACTACGACAGCTCCGCAATTTACAGTGGCTACCCATATCAAAGCGCAAATGGCTTCAGTTATGATGCCAATCAGGTCCAATATCCCCGGGGCTCTCATGTGGAAAGTGAGTACCATCGACCTGCCTGCTCTCTGCAGTCTCCTGACGGCTCCGCGGCTCTGCAGAAACCGGGGGAGATGGCGGAGAGCTGCGACAGGACCACAGCTATTCAGGCGGCGCAGTCCAAGGTTCATCACGAAAGCGCTACTCGC---AAACAGATCTTCCCCTGGATGAAGGAATCCCGCCAGAACACGAAGCAGAAACCCACCAGTAGCTCCATGGAGAGTTGCCCTGGAGACAAGAGTCCGCCGGGGTCAGCGGCTTCGAAGAGGGCCCGGACGGCTTACACAAGCGCCCAGCTGGTGGAGCTGGAGAAGGAGTTCCACTTCAACCGGTACCTCTGCAGACCCCGGAGGGTGGAGATGGCCAACCTGCTCAACCTCACTGAGAGACAGATCAAAATCTGGTTCCAGAACCGCAGAATGAAATACAAGAAGGATCAGAAAGGTGTCGGGATGATGCCTTCTCCTGGCGGACAGTCCCCCCGGAGTCCCGTTGGCCCCGTCTCCGGTGGGGGCGGTTACCTCAACTCTATGCATTCTCTAGTCAACAGTGTACCTTATGAATCCCAGTCGCCGACGTCTTACAATAAACCTCATCAAAACGCATACGTTATGTCCACGTCATACCCCCCTCTCAACAACTGCCCGCCCTCCCAGAAGAGGTATCCCGGGAACGACTCGGCCACGCCCGAGTATGACGCACATCCTCTCCAAGGCAATGGCAACTACGGGGCTCACATGCAGGGCAGCCCCGTTTATGTC--GGCGGAGGCTACATCGACTCTATGCCCAATTCGGGGACCTCCGTTTTCGGTCTAACCCACCTCCAGCACCCGCCGCCCGCCAGTATGGACTACAATGGAGCAATCACAATGGGCAACAGTCAGCATCACGGAGTGTGTGATCCGACACCGACGTACACAGACCTAACGTCGCACTACTCTCAGGGAAGAATCCAGGAAGCGCCCAAACTGACGCATCTGTAG
On ATGCAAAAGGCAACCTACTACGACAGCTCCGCAATTTACAGTGGCTACCCATATCAAAGCGCAAATGGCTTCAGTTATGATGCCAATCAGGTCCAATATCCCCGGGCCTCTCATGTGGAAAGTGAGTACCATCGACCTGCCTGCTCCCTGCAGTCTCCTGACGGCTCCGTGGCTTTGCAAAAGCCGGGGGAGATGGCGGAGAGCTGCGACAGGACCACAGCCATTCAGGCGGCGCAGTCCAAGGTTCATCCCGAAAGCACCGCTCGCAGCAAGCAGATCTTCCCCTGGATGAAGGAATCCCGTCAGAACACCAAGCAGAAACCCACCAGTAGCTCCATGGAGAGTTGCCCCGGAGACAAAAGCCCTCCGGGGTCAGCAGCATCAAAGAGGGCCCGGACAGCTTACACTAGCGCTCAGCTTGTGGAACTGGAGAAGGAGTTCCACTTTAACCGGTACCTCTGCAGACCCCGGAGGGTGGAGATGGCGAACCTGCTCAACCTCACAGAGAGACAGATCAAAATCTGGTTCCAGAACCGCAGGATGAAATACAAGAAGGATCAGAAAGGCGTCGGAATGATGCCTTCTCCCGGTGGACAGTCCCCGCGCAGTCCCGTGGGCCCAGCTTCCGGTGCCGGCGGTTACCTCAACTCTATGCATTCTCTCGTAAACAGTGTTCCATATGAATCCCAGTCGCCGAATTCTTACAGTAAACCTCATCAAAACGCATACGGTATGCCTACGTCATACCCCCCTCTCAACAACTGCCCGCCCTCCCAGAAGAGGTATCCCGGGAACGACTCTGCCACGCCCGAGTATGACGCGCATCCCCTCCAAGGCAATGGCAGTTACGGGACGCACATGCAAGGCAGCCCTGTTTATGTC--GGCGGAGGTTACATCGACTCAATGCCCAGTTCTGGGGCCTCTGTTTTCGGTCTGACCCACCTTACGCACCCACCGTCCGCAAACATGGAGTATAATGGAGCAATCACAATGGGTAACAGTCAGCATCACGGAGTGTGTGATCCAACACCGACGTACACAGACCTAACGCCGCACTACTCTCAGGGAAGAATCCAGGAAGCGCCCAAACTGACGCATCTGTAG
Ab ATGCAAAAGGCAACCTACTACGACAGCTCCGCAATTTACAGTGGCTACCCATATCAAAGCGCAAATGGCTTCAGTTATGATGCCAATCAGGTCCAATATCCCCGGGCCTCTCATGTGGAAAGTGAGTACCATCGACCTGCCTGCTCCCTGCAGTCTCCTGACGGCTCCGTGGCTTTGCAAAAGCCGGGGGAGATGGCGGAGAGCTGCGACAGGACCACAGCCATTCAGGCGGCGCAGTCCAAGGTTCATCCCGAAAGCACCGCTCGCAGCAAGCAGATCTTCCCCTGGATGAAGGAATCCCGTCAGAACACCAAGCAGAAACCCACCAGTAGCTCCATGGAGAGTTGCCCCGGAGACAAAAGCCCTCCGGGGTCAGCAGCATCAAAGAGGGCCCGGACAGCTTACACTAGCGCTCAGCTTGTGGAATTGGAGAAGGAGTTCCACTTTAACCGGTACCTCTGCAGACCCCGGAGGGTAGAGATGGCGAACCTGCTCAACCTCACAGAGAGACAGATCAAAATCTGGTTCCAGAACCGCAGGATGAAATACAAGAAGGATCAGAAAGGCGTCGGAATGATGCCTTCTCCCGGTGGACAGTCCCCGCGCAGTCCCGTGGGCCCAGCTTCTGGTGCTGGCGGTTACCTCAACTCTATGCATTCTCTCGTAAACAGTGTTCCATATGAATCCCAGTCGCCGAATTCTTACAGTAAACCTCATCAAAACGCATACGGTATGCCTACGTCATACCCCCCTCTCAACAACTGCCCGCCCTCCCAGAAGAGGTATCCCGGGAACGACTCTGCCACGCCCGAGTATGACGCGCATCCCCTCCAAGGCAATGGCAGTTACGGGACGCACATGCAAGGCAGCCCTGTTTATGTC--GGCGGAGGTTACATCGACTCAATGCCCAGTTCTGGGGCCTCTGTTTTCGGTCTGGCCCACCTTACGCACCCACCGTCCGCAAACATGGAGTATAATGGAGCAATCACAATGGGTAACAGTCAGCATCACGGAGTGTGTGATCCAACACCGACGTACACAGACCTAACGCCGCACTACTCTCAGGGAAGAATCCAGGAAGCGCCCAAACTGACGCATCTGTAG

[HoxA1a 13 888]
Hs ATGAACTCCTTCCTGGAATACCCCATACTTAGCAGTGACTCGGGGACCTGCTCAGCCCGAGCCTACCCCTCGGACCATAGGATTACAACTTTCCAGTCGTGCGCGGTCAGCGCCAACAGTTGCGGCGGCGACGACCGCTTCCTAGTGGGCAGGGGTTCGCCCCACCACCACCACCACCATGCTACCTACCAGACTTCCGGGAACCTGGGGGTGTCCTAC---TCCCACTCAAGTTGTGGTCCAAGCTATGGCTCACAGAACTTCAGTGCGCCTTACAGCCCCTACGCGTTAAATCAGGAAGCAGACGTAAGTGGTGGGTACCCCTACTCTGGAAATCTCTCATCTCCCATGGTCCAGCACCACCACCAGGGTTATGCTTCGCCTCAATACATTCACCACTCATATGGACAGGAGCACCAGGCCCTGGCTACGTATAATAACTCC---TTGTCCCCTCTCCACGCCAGCCACCAAGAAGCCTGTCGCTCCCCCGCATCGGAGACATCTTCTCCAGCGCAGACTTTTGACTGGATGAAAGTCAAAAGAAACCCTCCCAAAACAGGGAAAGTTGGAGAGTACGGCTACCTGGGTCAACCCAACGCGGTGCGCACCAACTTCACTACCAAGCAGCTCACGGAACTGGAGAAGGAGTTCCACTTCAACAAGTACCTGACGCGCGCCCGCAGGGTGGAGATCGCTGCATCCCTGCAGCTCAACGAGACCCAAGTGAAGATCTGGTTCCAGAACCGCCGAATGAAGCAAAAGAAACGTGAGAAGGAGGGTCTCTTGCCCATCTCTCCGGCCACCCCGGAGAAGGCCGAGGAATCCTCAGAGAAGTCCAGCTCTTCGCCCTGCGTTCCTTCCCCGGGGTCTTCTACCTCAGACACT
Xt ATGAGCTCCTTCCTAGAGTACCCGGGCTTAATGAGCGACCTCGGGACCTGCTCCTCCAGATCCTTCCACCCCGACCATGGAATTACAACTTTCCAGTCGTGCGCAGTCAGTGCTAATAACTGCAACAGCGATGATCGTTTTGTGGTCGGACGAAGTTCTCACCCCCATCACCACCACCACGGTGCCTTTCAGCACCACAACAACCTGGGGATGTCTTAT---ACTCATACCAGCTGTGGCTCCAACTATGGCATGCAGAACTTCAGCCCCGGCTACTCTCATTTCCCCATCAATCAAGAGGCAGATGTGAGCGCAGGGTTCCCCTACTCCGGCAACATCGCTTCGTCTGTGGTCCAG---CAACACCAGTCTTACATCTCCGCTCACTATATCCACCATTCCTACGGACCTGACCAG---TCTGTGGCCAATTACAATAACAAT---GTATCCAGCCTACATATCAGCCAGAGAGAAGTTTGCCGGTCTCCTTCCAGCGAAACATCCCCGCCTGCACAGACCTTTGACTGGATGAAAGTAAAGAGAAACCCACCCAAAACAGGTAAAGCTGGGGAATATGGCTTTGCCGGCCAGCCCAACACAGCCAGGACCAACTTCACCACCAAACAGCTGACAGAACTAGAGAAAGAATTTCATTTCAACAAGTACTTGACCAGGGCCCGCAGGGTAGAAATTGCTGCTGCTCTACAGCTCAATGAGACCCAAGTAAAAATCTGGTTCCAGAACAGGAGGATGAAACAGAAAAAAAGGGAAAAAGAAGGACTTCTCCCCATCTCCCCATCAGCCAGTGAAAAGTCAGAGGAGCTGTCAGAAAAGTCCAATTCTTCACCCTGTGCTCCATCTCCTGCCTCCTCTACTTCAGATCAT
Dr ATGAGCACATTCTTAGATTTTTCGTCCATAAGTGGTAGCGGGGGCTCGTGCTCAGTCAGGGCGTTCCACGGTGATCACGGACTTTCAACATTCCAATCGTGTGCTGTTAGGTTAAATAGCTGCAGTGGAGATGAACGGTTCATGTCCAATATATCGTCACAAGATGTAATTAACTCTCAGTCGTACCAGTCC---CCCGGGACTTTGTCAATTACCTACAGCGCCCATCCA------------AGTTATGGAACTCAAAGTTTTTGCACTGGATACAATCACTATGCCCTAAATCAGGACGTGGAATCGTCTGTGAGCTTTCCCTACTCTGGAAATATTTCTTCCACTGTTGTGCAGCATCATCGTCATGGTTACAGTCAGTTCCAGTACGGCTCAGCCACATATGGTTCGGATCAGGCAACGTTTGTGGCGGGCTGCTCAAATCCGCTTTCCCCTCTGCATGTGCCTCATCATGATGCTTGTTGTTCACCTCTATCAGATGGCGTGCCCACGGGACAGACATTTGACTGGATGAAGGTTAAACGCAACCCGCCAAAAACAGGAAAAGCTGGGGAGTATGGATTTGGTGGGCAGCCAAACACTGTACGCACCAATTTTTCGACAAAACAGCTGACAGAGCTTGAAAAGGAGTTTCATTTCAATAAGTACTTGACTCGCGCAAGGCGCGTGGAGATCGCGGCTTCTCTCCAATTGAATGAGACTCAGGTGAAGATATGGTTTCAAAATCGCCGTATGAAACAAAAGAAGCGCGAAAAGGAAGGTCTTTTGCCGAAATCTTTGTCCGAACAGGAAAAAACAGAGGATGCATCTGAAAAGTCGCCCTCTGCACCATCCACGCCCTCTCCT---TCACCAACTGTTGAGGCA
Tr ATGAGCAGCTTCTTAGATTACTCTGTGATGAGCGGTGAAGGCAGTTCGTGCTCGGTCAGAGCGTTCCACTCGGACCACGGGATTACAACTTTCCAGTCCTGCGCGGTGTCAGTCAACAACTGCGGGACGGATGACCGATTCATGGCGAGCAGGGCTTCTCCTGATGGCATCCCTCACCAGTCATACCAGGCTGCTGTGAGCTCACTGGGCCTCGCTTACGGGGCCCACTCGGCCTGCAGCTCAAGCTATGCACCCCAAAGTTTCTGCACTACATACAACCATTACCCCCTTAACCAGGAAGTAGAGCCGGCAGCCGGGTTCCCATACTCGGGCAATATTTCTTCCTCTGTTGTGTCTCAGCACCGTCAGGGGTACGGCCAGCTGCAGTATACCCACTCTGCCTATGGCCATGAACAACCAAGCCCTTTCACGGGATGCTCAAACCCGCTGTCACCGCTACACGCAGCGCACCTGGAAGCTTGCTGCTCACCTCTGTCTGAAAGCGCATCATCTGCACAGACTTTCGATTGGATGAAAGTTAAGAGGAATCCGCCCAAAACAGGTAGGTCTGGAGAATATGGCTATGGAGGGCAGCCGAACACGGTCCGCACCAACTTCACCACCAAGCAGCTGACAGAGCTGGAAAAAGAATTCCACTTTAACAAGTACCTGACCCGTGCACGGCGCGTTGAGATCGCAGCCGCGTTACAGCTCAATGAGACTCAAGTTAAAATTTGGTTCCAGAATCGGAGGATGAAGCAAAAGAAAAGGGAAAAGGAAGGGCTACTGCCAACCAAACCTACATCATCGGAGAAAGTTGAAGATGAATCAGAGAAGTCCGTCTCCGCTCCCTCCACCCCGTCTCCCACGTCATCCACGGTGTCATCT
Tn ATGAGCAGCTTCTTAGATTACTCTGTGATGAGCGGTGAAGGCAGCTCGTGTTCCGTCAGGGCGTTCCACTCGGACCACGGGATTACAACCTTCCAGTCCTGCGCGGTGTCAGTCAACACCTGCGGGGCGGACGACCGGTTCGTGGCCAGCAGAGCTTCTCCTGATGGCATCTCCCACCAGTCCTACCAGGCAGCTGTGAGCTCACTGGGCCTCACCTACGGGGCCCACTCAGCCTGCAGCTCAGGCTATGCACCCCAAAGTTTCTGCACTACGTACAACCACTACCCTCTTAATCAGGAAGTGGAATCCGCACCCGGGTTCCCGTACTCGGGCAATATTTCTTCCTCTGTTGTGTCGCAGCACCGCCAGGGATACGGTCAGCTGCAGTATTCCCACTCTGCTTATGGCCACGAACAAACAAGCCCTTTTCCTGGATGCGCAACGCCGCTGTCACCCCTGCACGCAGCGCACCTGGAGGCTTGCTGCTCGCCTCTGTCTGAAGGCGCGTCCTCTGCACAGACTTTCGATTGGATGAAAGTTAAGAGGAATCCACCCAAAACAGGTCAGTCTGGAGAATATGGCTATGGAGGGCAGCCGAACACGGTCCGCACTAACTTCACCACCAAGCAGCTGACAGAGTTGGAGAAGGAGTTCCACTTCAACAAGTACCTGACCCGCGCACGACGCGTTGAGATCGCAGCTGCGTTACAGCTCAACGAGACTCAGGTTAAAATCTGGTTCCAGAACCGGAGAATGAAACAGAAGAAGAGGGAAAAGGAAGGGATACTGCCAGCCAAAGCTACATCCTCGGAGAAAGCTGAGGATGAATCAGAAAAGTCCGTCTCCGCTCCCTCCACCCCGTCCCCCACGTCATCCACAGTGTCATCT
Ol ATGAGCAGCTTTTTAGACTATTCGGTGATGAGCGGAGAAAGTGGGTCGTGTTCGGTCAGAACCTTCCACTCGGACCACGGGATTACAAGTTTTCAGTCCTGCGGGGCTGCTGTCAACAACTGCGGGGCGGATGAGCACTTCATGTCAAACAGGACGTCTCCCGACAGCATCTCTCTTCATTCATACCAGTCTACTGCGGGCTCGCTTGGTCTCTCTTGCGGGGCCCATCCGGCCTGCAACTCCAACTATGGACCCCAAAGTTTCTGCGCCTCTTACAACCATTATACTCTCAACCAGGAAGTAGACTCA---GCTGCATTTCCTTATGCAGGTAACATATCCTCATCCGTGGTCCCTCAGCATCGTCATGGTTACAGTCAATTGCAGTATACCCACGTTGCCTATGGCCATGAGCAGACAGCCGCGTATCCTGTTGCCTCGAACCCCCTGTCCCCTCTGCACGCCGGACACCTGGAAGCTTGTTGTTCCCCTCTGTCCGAGGGAGCAGTGGCCGCGCAAACTTTCGACTGGATGAAAGTTAAGAGGAATCCACCAAAAACAGGGAGGTCTGGTGAATATGGATATTCTGGTCAGCCGAACACTGTTCGAACCAACTTCACCACCAAGCAGCTGACAGAGCTGGAGAAGGAGTTCCACTTCAACAAGTACCTGACTCGGGCTCGCCGTGTTGAAATCGCAGCTGCGCTGCAGCTGAATGAGACTCAGGTGAAAATTTGGTTCCAGAACCGGAGAATGAAGCAAAAGAAGCGCGAAAAAGAAGGACTCATGCCAGCTAAAGTTTCTACCTCAGAAAAAACAAACGATGCGTCTGAGAAGTCAATCTCGGCTCCCTCCACCCCCTCCCCCTCCTCATCCACGGTGTCTTCC
Ga ATGAGCAGCTTTCTAGACTACTCGGTGATGAGCGGTGAAGGTGGCTCGTGTTCTGTCAGGGCTTTTCACTCGGACCACGGGATTACAACTTTCCAGTCCTGTGCAGTCACTGTCAACAATTGCGGGACTGATGATCGTTTCATGGGGAGCCGGGCTTCTCCTGAAGGCATCCTCAATCAGTCATTCCAGTCTAATGCAAGCTCTCTGGGTCTCGCCTACGGGGCCCATCCGGCCTGCAGCTCTAGCTATGGACCCCAAAGTTTCTGTGCTACGTATAACCATTACGCACTCAACCAGGAAGTGGACACCCCGGCGGGATTCCCCTACTCGGGTAACATTTCCTCCTCCATGGCCTCTCAGCATCGCCAAGGTTACAGCCAACTACAATATGCCCACGGTGCCTACGGCCACGAGCAAGCAGCCCCCTTTCCTGCGTGCTCAAACCCGCTGTCACCACTGCACGCCGCTCAACTTGACACCTGCTGTTCACCTCTGTCTGAGGGCGCATCGTCCGCACAGACCTTCGACTGGATGAAGGTCAAGAGGAACCCTCCAAAAACAGGCAGGTGTGGAGAATACGGTTACGGGGGTCAGGCGAACACGGTCCGAACCAACTTCACCACCAAGCAGCTGACGGAGCTGGAAAAGGAGTTCCACTTCAACAAGTACCTGACCCGTGCGCGGCGCGTTGAGATCGCAGCCGCGCTGCAGCTGAACGAGACTCAGGTGAAAATCTGGTTCCAGAACCGCAGGATGAAGCAGAAGAAGAGGGAGAAAGAAGGGTTGTTGCCGACCAAGCCTCCACCCTCAGAGAAACTGGATGATTCATCAGAGAAGTCTATGTCCGCCCCCTCCACCCCGTCTCCCGCGTCCTCCTCGGTGTCCGAT
On ATGAGCAGTTTCTTAGACTACACGGTGATGAGCGGGGAAGGTGGCTCATGCACTGTCAGGGCTTTTCACTCGGACCACGGGATTACAACTTTCCAGTCGTGCGGGGCCACTGTTAACAACTGCGGGGTGGATGACCATTTCATGGTGAGCAGAGCTTCTCCTGACTGCGTCTCTCACCAGTCGTACCAGTCTAATGCCAGCTCTCTAAGTCTCCCCTATGGGGCCCACCCGGCCTGCAGCTCTAACTATGGACCCCAAAGTTTCTGCGCTACATATAACCACCATGCCCTCGCCCAGGAAGTAGACACCACAGCTGCGTTCCCTTACTCTGGTAACATTTCCTCCTCCATGGTTTCTCAGCATCGCCATGGTTACAGTCAGCTGCAGTATAGCCACACTGCCTACAGCCACGAGCAAGCGCCCCCTTATCCAGGGTGTTCAAACCCGCTGTCACCTCTGCATGCAGCTCATCTGGAGGCTTGCTGTTCACCTCTGTCTGAGGGCGCATCGTCAGCACAGACTTTTGACTGGATGAAAGTTAAGAGGAATCCACCAAAAACAGGGAGGTCTGGTGAGTATGGTTATGCTGGTCAGCCGAACACGGTCCGGACCAACTTCACAACCAAACAGCTGACGGAACTAGAGAAGGAATTCCACTTCAACAAGTACCTGACCCGGGCGCGCCGTGTAGAGATTGCAGCCGCGCTGCAACTGAATGAGACTCAGGTGAAAATTTGGTTCCAGAACCGGAGGATGAAGCAGAAAAAGCGAGAAAAAGAAGGGCTGCTGCCAGCCAAACTTACATCCTCGGAGAAAATGGACGATGCATCCGAGAAATCTATCTCAGCCCCATCTACTCCTTCTCCCACATCCTCCACTGTGTCTTCC
Ab ATGAGCAGTTTCTTAGACTACACGGTGATGAGCGGGGAAGGTGGCTCATGCACTGTTAGGGCTTTTCACTCGGACCACGGGATTACAACTTTCCAGTCGTGCGGGGCCACTGTTAACAACTGCGGGGTGGATGACCATTTCATGGTGAGCAGAGCTTCTCCTGACTGCGTCTCTCACCAGTCGTACCAATCTAATGCCAGCTCTCTAAGTCTCCCCTATGGGGCCCACCCGGCCTGCAGCTCTAACTATGGACCCCAAAGTTTCTGCACTACATATAACCACCATGCCCTCGCCCAGGAAGTAGACACCGCAGCTGCGTTCCCTTACTCTGGTAACATTTCCTCCTCCATGGTTTCTCAGCATCGCCATGGTTACAGTCAACTGCAGTATAGCCACACTGCCTACAGCCACGAGCAAGCGCCCCCTTATCCAGGGTGTTCAAACCCGCTGTCACCTCTGCATGCAGCTCATCTGGAGGCTTGCTGTTCACCTCTGTCTGAGGGCGCATCGTCTGCACAGACTTTTGACTGGATGAAAGTTAAGAGGAATCCACCAAAAACAGGGAGGTCTGGTGAGTATGGCTATGCTGGTCAGCCGAATACGGTCCGGACCAACTTCACAACCAAACAGCTGACGGAACTAGAGAAGGAATTCCACTTCAACAAGTACCTGACCCGGGCGCGCCGTGTAGAAATTGCAGCCGCGCTGCAACTCAATGAGACTCAGGTGAAAATTTGGTTCCAGAACCGGAGGATGAAGCAGAAAAAGCGAGAGAAAGAAGGGCTGCTGCCAGCCAAACTTACATCCTCGGAGAAAATGGACGATGCATCCGAGAAATCTATCTCAGCCCCATCTACTCCTTCTCCCACATCCTCCACTGTGTCTTCC

[Hoxb1b 15 625]
Hs ATGAACTCCTTCTTAGAGTACCCACTCTGTAACCGGGGACCCAGCGCCTACAGC------GCCCACAGCGCCCTCCTTTCCC------CCAAGCTCGGCTCAGGCGGTTGACAGCTATGCAAGCGAGGGCCGCTACTCCAGCCCTGCGTTTCAGCAGTATGCTCCTGCCGCCTGCAGCCCCAGCTACGGGCCTGGTCAATCAGAAGGAGACGGAGGCTATTTTCATCCCTCGAGCTACGGGGGAGCCGGTCCGGGGCCATATCCTCCGCAGCATCCCCCTTATGGGAACGAGCAGACCGCGAGCTTTGCACCGGCCTATGCTGATCTCTCCGAGGACAAGGAAAACACCCCCACGGCCCGGACCTTCGACTGGATGAAGGTTAAGAGAAACCCACCCAAGACAGCGAAGGTGTCAGAGCCAGGCCTGCCCAGT---GGCCTCCGCACCAACTTCACCACAAGGCAGCTGACAGAACTGGAAAAGGAGTTCCATTTCAACAAGTACCTGAGCCGGGCCCGGAGGGTGGAGATTGCCGCCACCCTGGAGCTCAATGAAACACAGGTCAAGATTTGGTTCCAGAACCGACGAATGAAGCAGAAGAAGCGCGAGCGAGAGGAAGGTCGG
Xt ATGAGCTCCTTTCTGGACTATGCAATTTGTAACCGTGGGACGAGCGCCTACTCAAGAGGATACCATCACTTTGGGGACGCCACCCTTCCCTGCCTGCCCGGGTACCAATGACATTTATAATGGGGATGGAAGGTTTCCAAGCCATCTCCACCAGCAGTACACCCCACAGACTTGCAACCAGGCTTATGGGCACGCCAGCCCAGACGCAGATGGCATCTATTTCCAGCAGACAGCCTACTGCGGAGCAGTACCGGGGCCTGCCCAGTACCAACAGCACCCTTATGGGCAGGAGCACCAGGGA---CTGCTACAAGCCTACCACAACCTACACGAAGAGAAGGAGGCCCTACCCAAC---CACACGTTTGACTGGATGAAAGTAAAGCGAAATCCACCCAAGACAACCAAACCGGTGGACTTTGGGCTCCAACAGAACACCATCAGAACCAATTTCACGACCAAGCAGCTGACTGAGCTGGAGAAGGAGTTCCATTTTAACAAGTACTTGACTAGGGCCAGGAGAGTGGAGATCGCCGCCACCCTGGAACTGAACGAAACCCAAGTAAAAATATGGTTCCAGAACCGGAGAATGAAACAGAAGAAACGAGAAAGAGAA---GGACTG
Dr ATGAATTCTTACTTAGATTATACGATTTATAACCGTGGTTCTAACACTTATAGTTCGAAAGTTGGGTGTTTTCGTAGAGCAAGAATACTTGCCAAGT---GCTTGTGCAAGTACATACATTCCCGAGGGACGGCCAACATCGGCACCGCACGAAACTTTCTGCAAGCAAACCAGACCTCCTCATTCGGACTATCATCAACACGTTCTCACTCAAGCAGATGACCACATGCGCCTTCAGTCCGGCTCGGTCTCTGCAAGCCACTATCAATCATATGCATATGGAGAACCCGAACCACACGGCTATGGTTCGTTCAGCAAGTATCAGGTCTCCCCTGACAGTGACAACATTAAACAAGCGCCAACCTTTGACTGGATGAAAGTCAAGAGGAAACCCCCTAAAACAGTTAAAGTCGCCGAATACGGAATCCAGCAGAACATAATACGCACCAATTTCACCACCAAGCAGCTCACGGAACTTGAGAAGGAGTTTCACTTCAACAAATACTTGACCAGAGCGCGCAGAGTGGAGGTGGCCGCCACACTCGAGCTGAACGAAACGCAGGTTAAAATCTGGTTTCAGAATCGCAGAATGAAGCAGAAGAAGCGCGAGAAGGAAGGCACGGCC
Tr ATGAGCTCCTACTTAGATTATCCCGTGTGCAACCGGGGGACAAACATTTTCAGTGCCAAGCCCGGATACCACATTGAACCATGGATATTTGTCGTCCAACTCGTGCGCAACAAGTTACGCACCGGACGGGCGCTTGACGTCTGCGCCACACCAGAGCTACGGCTCTCATCTGGACTACGGACATCATCAGTACCTCGCCCCCGAACAGGACCGCAGCTACGTCCACCCACAGGTTTCACCGGCTGCTGCGAACGGCAGCCAGTACCTGCATTTCGGCAACGGGGAGCAGAGGTTGCAAGAGTATCCAGACAACGTTTACGCGCGGCTGCCTCCCCAGAGTAAAGTGGAGGAAACTTGTAAGACATTCGACTGGATGAAAGTCAAGAGGAATCCACCCAAAACAGGCGGCGCGTCGGAGTTCGGGGTTCAGCACAACGTGATCCGGACCAACTTCACCACCAAACAGCTGACCGAGCTGGAGAAGGAGTTCCACTTCAACAAGTACCTGACGCGGGCGCGGAGGGTGGAGGTGGCCGCCAGCCTGGAGCTGAACGAGACGCAGGTGAAGATCTGGTTCCAGAACCGCAGAATGAAGCAGAAGAAACGGGAGAAGCTGGGCGGCGTT
Tn ATGAGCTCCTACCTAGATTACCCCGTGTGCAACCGAGGGACCAATGTTTTCAGTGCCAAGGCCGGATATCACATTGAACCACGGATACATGCCGTCCAACTCGTGCGCAACAGGTTACGCACCGGACGGGCGCTTGGCGTCAGCGCCCCACCAGAACTACAGCTCTCACCTGGAGTACGGACATCACCAGTACCTCGCCCCCGAGCAGGAGCGCGGCTACGCGCACGCACAGGTCTCACCTGCGGTGGCCAGCGGCAGCCAGTACCTGCACTTTGGCAACGCGGAGCAGAGGTTGCAAGAATATCCAGACAACGTCTACGCGAGGCTGCCCCCCCAGAGCAAAGTGGAGGAAACCTGTAGGACGTTCGACTGGATGAAAGTCAAGAGGAACCCACCCAAAACAGGCGGCCCGTCTGAGTTCGGGGTCCAGCACAACGCGATCCGGACCAACTTCACCACCAAGCAGCTGACCGAGCTGGAGAAGGAGTTCCACTTCAACAAGTACCTGACGCGGGCGCGGAGGGTGGAGGTGGCCGCCAGCCTGGAGCTCAACGAGACGCAGGTCAAGATCTGGTTCCAGAACCGCCGGATGAAGCAGAAGAAACGGGAGAAGCTGGACTGCGGT
Ol ATGAACTCGTACTTAGATTATCCTGTGTGTAACCATGGAGCAAACATTTTCAGTGCCAAGGCCGGATACCCCATTAAACCACGGATATGTGTCATCCAACTCGTGTCCAACAGCTTACGCACAGGACGGTCGTTTGAATCCTGCGCCCCTTCATCCATACGGCTCCCCGCTGGAGTTCGGACACCACCAGTATCTCGCTCCAGACCAGGACCGGAGCTTCATTCACGCACAGCTTTCCCCAGCAGCTGGAGCCAGCTCTCACTATCTGCATCCC---AGCAGTGATCAAAGGCAGCAGGAGTTTCCAGAAAACGTTTACGCAAGAGTGCCGGCACAGTGCAGAGTGGATGAAACTTCAAAAACTTTCGACTGGATGAAAGTGAAGAGGAATCCCCCCAAAACAGCGGTCCAGTCGGAGTTTGGGGTTCAGATCAACGTCATACGCACCAACTTCACCACCAAGCAGCTGACGGAGCTGGAGAAAGAGTTCCACTTCAACAAGTACCTGACGCGCGCGCGGCGGATAGAGGTCGCAGCCAGCTTGGATTTAAACGAAACGCAGGTGAAAATCTGGTTTCAGAACCGCAGGATGAAGCAAAAGAAGCGGGAGAAGCTCGGTTACGTT
Ga ATGAACTCCTACTTAGACTACCCAGTGTGCAACCGGGGAGCCAACATCTTCGGTGCCAAGGCCGGATACCACATTGAACCATGGATACGTGTCGTCCAACTCGTGCGCAACAAGTTACGCACCGGACGGGCGCCTGACTCCCGCGCCGCACCAGAACTACGGGTCCGCGCTGGAGTACGGACATCACCAGTACCTGGCGCCCGAGCAGGACCGGGCCTTCATTCACGCGCAGGTCTCCCCCGGAGCCGCAACGAGCAGCCAGTATCTACACTTTGGGAACGCAGATCAGAGGCAGCAAGAATACCCAGAGAGTGTTTACACCAGATTACCGCCCCACGGCAAGGTGGAGGACGCCTCCAAAACGTTCGACTGGATGAAAGTGAAGAGGAATCCACCTAAAACAGCTGTCCTGTCGGAGTTTGGCATTCAGCACAACGTGATCCGCACCAACTTCACCACCAAGCAGCTGACCGAGCTGGAGAAGGAGTTCCACTTCAACAAGTACCTGACGCGGGGGAGGAGGGTGGAGGTCGCCGCCAGTCTGGAGCTCAACGAGACGCAGGTGAAGATCTGGTTTCAGAACCGCAGGATGAAGCAGAAGAAGCGCGAGAAGTCGGCCTGCGTG
On ATGAACTCATACTTAGATTACCCCGTGTGCAACCGGGGAGCAAATATTTTCAGCACAAAGGCCGGATACCACATTAAACCATGGATATACATCCTCCAACTCTTGCGCAACAAGTTACGCTCCGGACGGACGTGTAACTTCGGCGACCCACCAGACTTATGGCTCACCGCTGGAGTACGGACATCACCAGTACCTCGCCCCCGAGCAGGACCGGAGCTTTATCCACGCACAAGTCTCACCCGGGGTTGCACCGGGAGGCCAGTATCTGCATTTTGGCAGCGGGGATCAGAGGCAGCAAGAATATTCAGAAAGTGTTTACGCAAGATTACCGCCTCCATGTAAGGTGGAGGAAACTTCGAAAACTTTCGACTGGATGAAAGTGAAGAGGAATCCTCCCAAAACAGCAGTCGTGTCGGAGTTCGGTGTTCAGCACAACGTGATCCGCACTAACTTCACCACCAAGCAGCTGACCGAGCTGGAGAAGGAGTTCCACTTCAACAAATACCTATCGCGGGCAAGGCGGGTGGAGGTGGCGGCCAGCCTGGAGCTGAACGAGACGCAGGTGAAAATCTGGTTTCAGAACCGGAGGATGAAGCAGAAGAAACGGGAGAAACTCGGCTGTGTT
Ab ATGAACTCATACTTAGATTACCCCGTGTGCAACCGGGGAGCAAATATTTTCAGCGCAAAGGCCGGATACCACATTAAACCATGGATATACATCCTCCAACTCTTGCGCAACAAGTTACGCACCGGACGGACGTGTAACTTCGGCGCCCCACCAGACTTATGGCTCACCTCTGGAGTACGGACATCACCAGTACCTCGCCCCCGAGCAGGACCGGAGCTTTATCCATGCACAAGTCTCACCCGGGGTTGCACCGGGAGGCCAGTATCTGCATTTTGGCAGCGGGGATCAGAGGCAGCAAGAATATTCAGAAAGTGTTTACGCAAGGTTACCGCCTCCATGTAAGGTAGAGGAAACTTCGAAAACTTTCGACTGGATGAAAGTGAAGAGGAATCCTCCCAAAACAGCAGTCGTGTCGGAGTTCGGTGTTCAGCACAACGTGATCCGCACTAACTTCACCACCAAGCAGCTGACCGAGCTGGAGAAGGAATTCCACTTCAACAAATACCTATCGCGGGCAAGGCGGGTGGAGGTGGCGGCCAGCCTGGAGCTCAATGAGACGCAGGTGAAAATCTGGTTTCAGAACCGGAGGATGAAGCAGAAGAAACGGGAGAAACTGGGCTGTGTT

[Hoxc13a 9 921]
Hs ATGACGACTTCGCTGCTCCTGCATCCACGCTGGCCGGAGAGCCTTATGTACGTCTATGAGGACAGCGCGGCGGAGAGCAGCCCCGGCAAAGCCCCGAGCATGGATGGTCTGGGCAGCAGCTGCCCGGCCAGCCACTGCCGCGACCTGCTTCCGCACCCCGTGCTGGGCCGCCCGCCGGCTCCCCTGGGCGCCCCTCAGGGCGCCGTCTATACGGACATCCCGGCCCCGGAGGCGGCGCGCCAGTGTGCCGCACCCCCCACCTCGTCCAGCGCCACCCTGGGCTACGGCTACCCCTTCGGGGGCAGCTACTACGGCTGCCGCCTGTCG------CACAACGTGAACCTGCAGCAGAAGCCTTGCGCCTACCACCCGGGCGATAAATACCCGGAGCCGTCGGGCGCCCTGCCCGGTGACGACCTGTCCTCTAGGGCCAAGGAGTTCGCCTTCTACCCCAGCTTCGCCAGCTCCTACCAGGCGATGCCCGGCTACCTGGACGTGTCGGTGGTGCCCGGGATCAGCGGGCACCCGGAGCCGCGTCACGACGCCCTCATCCCCGTCGAAGGCTACCAGCACTGGGCTCTCTCCAATGGCTGGGACAGTCAGGTGTACTGCTCCAAGGAGCAGTCGCAGTCCGCCCACCTCTGGAAGTCTCCCTTCCCAGACGTGGTTCCCCTGCAGCCCGAGGTGAGCAGCTACCGGCGCGGGCGCAAGAAACGCGTGCCCTACACTAAGGTGCAGCTGAAGGAGCTAGAGAAGGAATACGCGGCTAGCAAGTTCATCACCAAAGAGAAGCGCCGGCGCATCTCCGCCACCACGAACCTCTCTGAGCGCCAGGTAACCATCTGGTTCCAGAACCGGCGGGTCAAAGAGAAGAAGGTGGTCAGCAAATCGAAAGCGCCTCATCTCCACTCCACCTGA
Xt ATGACGACTTCCCTGATCCTACATCCACATTGGGCGGATACCTTGATGTACGTGTATGAAACAAGCCCGAATGAAAAGAATCCCAGGAAAAGCCCAGCCATGGAAGGACTGAGTGGGAACTGTGCAAGCAGCCACTGTAGGGATTTTATCTCTCACCCCGCTCTGGGGCGCCATTCTAGTGCCATTGGGTCTCACCAAGGACCTGTCTACACGGACATTACCTCTCCAGAAGCCGCCAGGCAATGCACGGCTCCCCCGTCTTCTTCCAACGCCTCCCTGGGCTATGCCTACCCATTTGGAAGCAGCTATTACGGCTGCAGGCTCTCTCAGTCCCACAACGTCAACTTACACCAGAAACCCTGCTCCTACCATCCGGCCGAGAAATACCCCGAGCCCAGCAACCCCTTGCCCAGCGAAGAATTCTCCTCCAGGGCCAAGGAATTTGCTTTTTACCCTAGTTTTGCCAGCTCCTACCAGGCGGTCCCTGGTTACTTGGACATGTCAGTAGTGCCAGGCATCAGCAGCCACCCGGAGCCCAGGCATGACACCCTGCTGTCTATGGAAGGCTACCAGCACTGGGCTCTTCCCAACGGCTGGGACGGACAAGTCTACTGCTCAAAGGACCAATCCCAATCCGGCCACTTATGGAAAGCACCTTTCCCAGATGTGGTCCCCCTGCAGCCAGAGGTGAGCAACTACCGCAGGGGCAGGAAAAAGCGAGTCCCATATACAAAAATCCAACTGAAAGAACTGGAGAAGGAGTATGCTGCAAGCAAGTTCATTACCAAAGAGAAGAGACGGAGAATCTCCACTGCAACAAGTCTGTCTGAGCGACAAGTCACTATATGGTTCCAAAACAGAAGAGTCAAGGAAAAAAAAGTCGTAACTAAATGTAAGACCGCTCACCTTCACAACACCTGA
Dr ATGACGACTTCGCAGGTCCTGCATCCACGCTGGGCGGACACCTTGATGTACGTGTATGAAAAAAGTCCGAATGAAAATAATCAAAATAAAAGCCAAATTATGGAAGGATTGAGCGGGAATTGCCCTGCGACTCATTGCAGGGAACTGATTTCCCACCCCGCGCTGGGGCGACACTCCGGCACCATAGCGACTCACCAGGGATCCGTGTACTCGGATATATCTTCCCCTGAAACTGGGCGACAGTGTCCCGCTCCTCAGACGTCATCTAGCGCTTCTCTGAGTTACGGCTACCCCTTTGGAAACCCTTACTATGGTTGCAGATTATCTCACTCGCACAATGTGAACTTGCAGCAGAAACCATGTTCATACCATCCCGCAGAAAAATATGCCGAGACGAGCAGCGCTTTGCCCACAGAGGAGCTCTCCAGCCGGGCAAAAGAGTTTGCTTTCTATCCGAGTCTTGCCAGCTCTTACCAGGCTGTTCCAGGATATCTAGATATGTCGGTGGTTCCGAGTATTAGCGTTCATCCCGAGCCACGTCACGATGCATTGATCCCCATGGAGGGCTATCAACACTGGGCTCTCTCGAATGGCTGGGATGGGCAGGTGTACTGTTCAAAGGAGCAAACACAGTCTTCTCATCTTTGGAAATCTCCCTTTCCAGATGTTGTTCCGTTGCAGCCAGAAGTCAGCAGTTATCGACGTGGGCGCAAAAAGCGTGTTCCCTACACCAAGATACAACTGAAAGAACTAGAAAAAGAGTATGCAGCAAGCAAGTTTATCACCAAAGACAAGAGACGACGCATTTCTGCGACAACCAACCTCTCAGAACGTCAAGTTACTATTTGGTTCCAGAACCGCAGAGTGAAGGAGAAAAAGTTCGTCAGTAAATCAAAGACTAATAATCACATGCATACTTGA
Tr ATGACGACTTCGCTGGTCCTGCATCCACGCTGGGCGGACACCTTGATGTACGTTTATGAAAAAAGCCCGAATGAAAACAACCAGAATAAAAGCCAAACAATGGAGGGACTGAGCGGTAATTGCCCTGCGACCCACTGCAGGGACCTGATGTCGCACCCCGCGCTCGGAAGACATTCTGGCACCATAGCGACCCACCAGGGCTCCGTCTACTCGGATATTTCCTCTCCGGACACCGGCCGACAGTGCCCCGCACCGCAGACTTCGTCGAGTGCATCTTTAAGCTACGGTTATCCGTTTGGAAACCCCTATTACGGCTGCAGATTGTCTCATTCGCACAACGTGAACTTGCAGCAGAAGCCTTGCTCGTATCATCCCGCAGAAAAATATGCCGAACCCAGCAGCGCGCTGCCGACTGAGGAACTGTCTTCCAGGGCCAAAGAGTTTGCATTCTACCCGAGCTTCGCGAGCTCTTACCAGGCTGTTCCTGGATATCTCGACGTGTCGGTAATGCCCAGTATCAGTGGCCACCCGGAACCGCGACACGACGCACTGATCCCCATGGAGGGCTACCAGCACTGGGCTCTCTCCAATGGCTGGGATGGGCAGGTGTACTGCTCCAAAGAGCAAACGCAGTCCACTCATCTTTGGAAATCCCCTTTTCCTGACGTGGTGCCACTACAGCCCGAGGTCAGCAGCTACCGTCGAGGGCGCAAAAAACGCGTCCCTTACACCAAACTCCAGCTAAAAGAGCTGGAAAAGGAGTACGCCGCCAGCAAGTTCATCACCAAAGATAAGAGGAGACGCATCTCCGCCGCCACCAACCTCTCTGAGCGCCAGGTCACCATCTGGTTCCAGAACCGACGAGTGAAAGAAAAAAAGTTCATCAGCAAATCCAAGAGCAGCCACATGCACACCACTTGA
Tn ATGACGACTTCGCTGGTCCTGCATCCACGCTGGGCGGACACCTTGATGTACGTTTATGAAAAAAGCCCGAATGAAAACAACCAGAATAAAAGTCAAACAATGGAGGGACTGAGCAGTAATTGCCCTGCCACCCATTGCAGGGACCTGATGTCGCACCCCGCGCTCGGAAGACATTCTGGCACCATAGCGACCCACCAGGGCTCCGTCTACTCGGATATTTCCTCTCCGGACACCGGCCGACAGTGTCCCGCACCGCAGACGTCTTCGAGCGCGTCGTTAAGCTACGGTTACCCGTTCGGAAACCCATATTACGGCTGCAGATTGTCTCATTCGCACAACGTGAACTTGCAGCAAAAGCCTTGCTCGTATCATCCCGCAGAAAAGTATGCCGAACCCAGCGGTGCGCTGCAGACGGAGGAACTGTCTTCCAGGGCCAAAGAGTTTGCGTTCTACCCGGGTTTCGCGAGCTCTTACCAGGCTGTCCCTGGATATCTCGACGTGTCGGTGGTGCCCAGTATCAGTGCCCATCCGGAACCGCGACACGACGCACTGATTCCCATGGAAGGCTACCAGCACTGGGCTCTCTCCAATGGCTGGGATGGTCAGGTGTACTGCTCTAAAGAGCAAACACAGTCCACTCATCTTTGGAAATCCCCCTTTCCTGACGTGGTGCCACTGCAGCCCGAGGTTAGCAGCTACCGTCGAGGACGCAAAAAACGTGTCCCCTACACCAAAATCCAGCTAAAGGAGCTGGAAAAGGAGTACGCCGCAAGCAAGTTCATCACCAAAGACAAGAGGAGACGCATTTCTGCCGCCACCAACCTCTCGGAGCGCCAAGTCACCATCTGGTTCCAGAACCGACGAGTCAAAGAAAAAAAGTTCATCAGCAAATCCAAAAGCAGCCACATGCACACCACTTGA
Ol ATGACGACTTCGCTGGTTCTGCATCCACGCTGGGCGGACACCTTGATGTACGTTTATGAAAAAAGCCCGAATGAAAACAGCCAGAATAAAAGCCAAACAATGGAGGGACTGAGCGGTAATTGCCCTGCGACCCACTGCAGGGACCTGATGTCGCACCCTGCGCTGGGACGACATTCTGGCACCATAGCGACCCACCAGGGCTCCGTCTACTCGGATATTTCCTCTCCAGACACCGGCCGCCAGTGTCCCGCTCCGCAATCGTCTTCTAGCGCGTCTCTGAGTTACGGTTATCCGTTTGGAAACCCATACTACGGCTGCAGGTTGTCTCACTCGCACAACGTAAACTTGCAGCAGAAGCCTTGCTCGTACCACCCCGCAGAGAAATACGCCGAGCCCAGCACAGCTCTGCCCTCAGAAGAACTGTCATCCAGGGCCAAGGAGTTTGCTTTCTATCCGAGTTTCGCAAGCTCCTATCAGGCCGTTCCCGGATATCTCGACGTGTCGGTGGTGCCCAGTATCAGCGCCCATCCTGAACCGCGACACGACGCCTTGATTCCCATGGAAGGCTACCAGCACTGGGCTCTATCCAATGGATGGGACGGACAGGTGTACTGCTCCAAAGAGCAAACCCAATCAACTCATCTCTGGAAATCACCTTTTCCAGATGTCGTCCCACTGCAGCCTGAAGTCAGCAGTTACCGTCGCGGGCGCAAAAAACGCGTCCCTTACACCAAGATTCAACTCAAGGAGCTGGAGAAAGAATACGCAGCCAGCAAGTTCATCACCAAAGACAAGCGGAGGCGCATCTCGGCAGCCACCAATCTTTCTGAGCGTCAAGTTACCATCTGGTTCCAAAACCGGCGGGTCAAGGAGAAGAAATTCGTCAGTAAATCCAAGAACACTCATATGCACGCTACTTGA
Ga ATGACGACTTCGCTGGTTCTGCATCCACGCTGGGCGGACACCTTGATGTACGTTTATGAAAAAAGCCCGAATGAAAACAACCAGAATAAAAGCCAAACAATGGAGGGACTGAGCGGTAATTGCCCTGCGACCCACTGCCGGGACCTGATGTCGCACCCGGCACTGGGACGACATTCTGGCACCATTGCGACCCACCAGGGCTCCGTCTACTCGGATATTTCCTCTGCGGACACCGGCCGGCAGTGTCCGGCTCCTCAATCGTCGTCCAGTGCATCGTTGAGCTACGGTTATCCTTTCGGAAACCCGTATTACGGCTGTCGGTTATCTCATTCGCACAACGTGAACTTGCAGCAGAAGCCTTGCGCCTACCACCCGGCAGAGAAATATGCCGAGCCCAGCACCGCGCTGCCCGCGGAGGAACTGTCTACCAGGGCGAAAGAGTTCGCCTTCTACCCGAGTTTCGCCGGTTCATATCAGGCTGTGCCCGGTTACCTCGACATGTCGGTGGTGCCCAGTATCAGTGGCCACCCGGAACCGAGGCACGACGCCTTGATCCCCATGGAAGGCTACCAGCACTGGGCTCTGTCCAATGGCTGGGATGGGCAGGTGTACTGCTCCAAGGAGCAAACGCAGTCAACTCATCTCTGGAAATCACCTTTTCCAGATGTTGTGCCACTGCAGCCTGAGGTAAGCAGTTACCGACGTGGGCGTAAGAAACGTGTCCCTTACACAAAGATCCAGCTGAAGGAGCTGGAGAAAGAGTATGCGGCCAGCAAGTTCATCACCAAAGACAAGAGAAGGCGCATCTCGGCCGGCACCAACCTCTCAGAGCGCCAAGTCACCATCTGGTTCCAAAACCGGCGAGTAAAGGAGAAGAAATTTGTCAGTAAATCCAAAAGCAATCATATGCACACCGCTTGA
On ATGACGACTTCGCTAGTTCTGCATCCACGCTGGGCGGACACCTTGATGTACGTTTATGAAAAAAGCCCGAATGAAAACAACCAGAATAAAAGCCAAACAATGGAGGGACTGAGCGGTAATTGCCCTGCGACCCACTGCAGGGACCTGATGTCGCACCCCGCGCTGGGACGACATTCTGGCACCATAGCGACCCACCAGGGCTCCGTCTACTCGGATATTTCCTCCACAGACACTGGCCGACAGTGTCCTGCTTCTCAAACATCATCAAGTGCATCTTTGAGTTACGGTTATCCCTTTGGAAACCCATATTACGGCTGCAGATTATCTCACTCGCACAACGTGAACTTGCAGCAGAAGCCTTGCTCGTACCATCCCGCAGAGAAATATGCCGAGCCCAGCACAGCGCTGCCTACGGAAGAACTGTCTACCAGGGCGAAAGAGTTTGCCTTCTACCCGAGTTTCGCCAGCTCGTATCAGGCTGTTCCCGGATATCTCGACGTGTCGGTGGTGCCCAGTATCAGTGCCCACCCTGAACCGCGCCACGACGCCTTGATTCCCATGGAGGGCTACCAGCACTGGGCTCTCCCTAATAGCTGGGATGGC------------TACAAAGAGCCAACACAGCCAACTCACATTTGGAAATCACCTTTCCCAGATGTTGTGCCATTGCAGCCCGAGGTCAGCAGTTATCGTCGAGGGCGTAAAAAGCGTGTCCCTTACACCAAACTCCAGCTCAAGGAACTGGAGAAAGAGTATGCAGCAAGCAAGTTCATCACCAAAGACAAGAGAAGGCGCATCTCGGCCGCCACCAACCTTTCAGAGCGTCAAGTCACCATCTGGTTCCAAAACCGACGAGTCAAGGAGAAGAAATTTGTCAGTAAATCCAAGAACAGTCATATGCACACCACTTGA
Ab ATGACGACTTCGCTAGTTCTGCATCCACGCTGGGCGGACACCTTGATGTACGTTTATGAAAAAAGCCCGAATGAAAACAACCAGAATAAAAGCCAAACAATGGAGGGACTGAGCGGTAATTGCCCTGCGACCCACTGCAGGGACCTGATGTCGCACCCCGCGCTGGGACGACATTCTGGCACCATAGCGACCCACCAGGGCTCCGTCTACTCGGATATTTCCTCCACAGACACTGGCCGACAGTGTCCCGCTTCTCAAACATCATCAAGTGCATCTTTGAGTTACGGTTATCCCTTTGGAAACCCATATTACGGCTGCAGATTATCTCACTCGCACAACGTGAACTTGCAGCAGAAGCCTTGCTCGTACCATCCCGCAGAGAAATATGCCGAGCCCAGCACAGCGCTGCCTACGGAAGAGCTGTCTACCAGGGCGAAAGAGTTTGCCTTCTACCCGAGTTTCGCCAGCTCGTATCAGGCTGTTCCCGGATATCTCGACGTGTCGGTGGTGCCCAGTATCAGTGCCCACCCTGAACCGCGCCACGACGCCTTGATCCCCATGGAGGGCTACCAGCACTGGGCTCTCCCTAATAGCTGGGATGGC------------TACAAAGAGCCAACACAACCAACTCATATTTGGAAATCACCTTTCCCAGATGTTGTGCCATTGCAGCCTGAGGTCAGCAGTTATCGTCGAGGGCGTAAAAAGCGTGTCCCTTACACCAAAATCCAGCTCAAGGAACTGGAGAAAGAGTATGCAGCGAGCAAGTTCATCACCAAAGACAAGAGAAGGCGCATCTCGGCCGCCACCAACCTTTCAGAGCGTCAAGTCACCATCTGGTTCCAAAACCGACGAGTCAAGGAGAAGAAATTTGTCAGTAAATCCAAGAACAGTCATATGCACACCACTTGA

[Hoxc12a 10 780]
Hs ATGGGCGAGCATAATCTCCTGAATCCCGGGTTTGTGGGGCCGCTGGTAAACATCCACACGGGAGACACCTTCTACTTCCCCAACTTCCGCGCGTCCGGGGCGCAGCTTCCCGGGCTGCCTTCGCTGTCCTACCCACGCCGCGACAACGTGTGCTCCCTGTCCTGGCCGTCGGCGGAGCCGTGCAATGGCTACCCGCAGCCCTACCTCGGCAGCCCAGTGTCTCTCAACCCTCCCTTCGGCCGCACGTGCGAGCTGGCGCGCGTGGAGGACGGCAAGGGTTACTACCGCGAGCCGGGGGGCCTGAAGCGTGAGGAGCGCGGGCGCGGGGCAGCGCTGCTCCCGCTGGAGCCGTCGGGGCCGCCTGCGCTCGGCTTCAAGTACGACTACGCGGCGGGCGGCGGCCCGCACGACCCGCCCTCCTGCCAGTCGCTGGAATCCGACTCCAGTTCGTCCCTGCTCAACGAGGGCAACGGCGCCGGCGCAGGCGACCCCGGCAGCTTGGTATCGCCGTTGAACCCCGGCGGCGGGCTCTCGGCCAGCGGCGCGCCCTGGTACCCGATCAACAGCCGCTCTCGGAAGAAGCGCAAGCCCTATTCGAAGTTGCAACTGGCAGAGCTGGAGGGCGAGTTTCTGGTCAACGAGTTCATCACACGCCAGCGCCGGAGGGAACTCTCAGACCGCTTGAATCTTAGTGACCAGCAGGTCAAGATCTGGTTTCAGAACCGGAGAATGAAAAAGAAAAGACTTCTGTTGAGGGAGCAAGCTCTCTCCTTCTTTTAA
Xt ATGGGAGAACATAATCTTCTTAATCCCGGGTTTGTGGGACCTCTGGTGAATATCCATACCGGGGACACCTTCTATTTCCCCAATTTCAGGACCCCCGGCGGGCAGTTACCTGGCTTGCCCTCTCTCTCTTATCCAAGAAGGGAAAATGTCTGTTCTCTGCCATGGGCATCCACAGAGCCGTGCAACGGATACCCCCAGCCCTATCTCAGCAGCCCGGTCTCCATTAACCCTTCCTTCAGCAGGGCTTGTGATCTGGCCCGAGTGGAAGAGACCAAATGCTATTACCGGGAGGGGCCCAGCCTGAAAAGGGAGAAT---------------GTGCTGCTGCCCCTGGAGAGCGGGATCCATAGCGCCATGAACCAGAAATACGACTACACGGCTGTGGACTCTCCCCACGACCCTCCCTCCTGTCAGTCTTTAGAGTCAGACTCCGGCTCGTCTCTGCTCAATGAGGGGACTAACGCC---GTGTCCGAAGCAGCCACAATGGCTTCTCCCTCTAATCCGGGCAACAGCCTTCCGGCAAGTGGGGCTCCTTGGTACCCGATACACACAAGGTCCAGAAAGAAAAGAAAGCCCTATTCTAAGATACAACTGGCTGAGCTGGAAGGGGAATTTATGGTAAATGAATTTATCACCCGACAACGGAGGAGAGAACTGTCTGACCGGTTGAGCCTCAGTGACCAACAGGTGAAGATTTGGTTCCAGAATCGTCGAATGAAGAAGAAAAGACTTCTAATGAGAGAGCAAGCACTGTCATTCTTTTAA
Dr ATGGGCGAGCATAATCTTCTTAATCCTGGGTTTGTGGGACCTTTGGTAAACATCCACACTGGAGACAGGTTTTACTTCCCGAATTTTAGAGCCTCAGGGGGACAGCTGGCGGGGCTACCGTCTCTCTCGTACCCTAGAAGGGACAATGTTTGCTCTCTCCCGTGGAATCCATCGGAGTCGTGCAATGGATATCCTCAGTCTTACTTTAGCAGTCCCGTATCTATTAACCCCTCTTTTAATCGATCTTGTGAAATAACCCGACTGGAGGAAAGCAAGTGTTATTATGGCAATTCCAACAGTCTCAAACGAGAGGAGCGAGCAAGAGATACATCA---GTATCGTCTGATCACGGGATGCACAATGGGATGGGCTCAAAGTATGATTATGGCACCGAACATCTGACCCAAGACCCGCCATCCTGTCAGTCTTTGGAGTCCGACTCCAGTTCTTCGGTGCTAAACGAAGGAGGAAAGACTTCAGCAAGCGACCCACAAACCCTGGTATCGCAAGGAAACCACGCAAGCAATATCGCCGGT------GCCCCGTGGTACCCGATGCACACCCGGACCCGCAAGAAACGAAAACCCTATTCCAAACTGCAACTGGCCGAGCTTGAAGGAGAATTCATGCTGAACGAGTTCATCACCAGACAGCGACGTAGAGAGCTGTCTGACAGGCTCAATCTCAGCGACCAACAGGTTAAAATTTGGTTCCAAAATCGGCGGATGAAGAAAAAGAGACTGTTGCTGAGGGAACAGGCTTTGTCCTTCTTTTAA
Tr ATGGGCGAGCATAATCTTCTTAATCCAGGGTTTGTGGGACCTTTGGTAAATATCCACACTGGAGACACCTTTTACTTTCCGAATTTTAGACCTTCGGGGGGACAGCTGCCGGGGCTGCCGTCTCTCTCCTATCCGAGAAGGGACAATGTTTGTTCCCTCCCATGGAACCCTTCGGAGCCGTGCAATGGATACTCTCAGTCCTACTTCAGCAGCCCCGTGTCTATTAACCCCTCATTCAATCGGTCGTGTGAGATTACCAGAGCAGATGATGGAAAATGTTATTACAACAACGGCGGCAGCCTCAAAAGAGAGGACAGGGCGAGAGACACATCAGCGTTGACATCCGACCACGGGATGCACGCCGGCATTGGCTCCAAATACGATTACGGCACCGAGCAGCTAACGCAAGATCCGCCGTCTTGTCAGTCGATGGAGTCCGACTCCAGTTCGTCCCTGCTAAACGAGGCGAGCAAGCCTTCATCCAGCGACACACAGACCCTGGTGTCACCGGGAAGCCACACAGGCACCATAACTGCAAGCGGAGCTCCCTGGTACCCAATGCACACCCGGACCAGAAAAAAACGCAAGCCGTATTCTAAACTGCAACTGGCTGAGCTGGAAGGTGAATTCATGATGAATGAGTTTATCACCAGACAGCGGCGGAGGGAGCTGTCCGACCGCCTGAACCTCAGCGACCAACAAGTCAAGATCTGGTTCCAGAACCGCAGGATGAAGAAGAAGAGATTAATGCTGAGAGAGCAAGCGTTGGCCTACTTTTAG
Tn ATGGGCGAGCATAATCTCCTTAATCCAGGGTTTGTGGGACCTTTGGTAAACATCCACACTGGAGACACCTTTTACTTTCCGAATTTTAGACCTTCGGGGGGACAGCTCGCGGGGCTGCCTTCTCTCTCTTATCCGAGAAGGGACAACGTTTGCTCCCTTCCATGGAACCCTTCGGAGCCGTGCAATGGATATTCTCAGTCCTACTTCAGCAGCCCCGTGTCTATTAACCCTTCGTTCAATCGGTCGTGTGAGATTACCAGAGCAGATGATGGAAAATGTTATTACAACAACGGCAGCAGCCTCAAAAGAGAGGACAGAGCGAGAGACACATCGGCGTTGACATCCGACCAGGGGCTGCACGCCGGCATTGGCTCCAAATACGATTATGGCACCGAGCAGCTGACGCAAGATCCACCGTCCTGTCAGTCGCTGGAGTCCGACTCCAGCTCGTCTCTGCTCAACGAGGCAGTAAAGCCTTCATCGAGCGACACACACACCCTGGTGTCACCGGGAAGCCACACAGGCACCATCGCTGCGGGCGGAGCTCCCTGGTACCCAATGCACACCCGGACCAGAAAGAAACGCAAGCCATATTCCAAACTGCAGCTGGCTGAGCTGGAAGGCGAATTCATCATGAACGAGTTCATCACCAGGCAGCGGCGGAGGGAGCTGTCCGATCGCCTGAACCTCAGCGACCAACAGGTCAAGATCTGGTTCCAGAACCGCAGGATGAAGAAGAAGAGACTCATGCTGAGAGAACAAGCGTTGGCCTACTTTTAG
Ol ATGGGCGAGCATAATCTCCTTAATCCAGGGTTTGTGGGACCTTTGGTAAACATCCACACAGGAGACACGTTTTACTTTCCGAATTTTAGAGCCTCGGGGGGACAACTGGCGGGGATTCCGTCTCTTTCTTACCCGAGAAGGGACAATGTTTGTTCCCTCCCGTGGAATCCTTCGGAGCCGTGCAATGGATACTCTCAATCCTACTTTAGCAGCCCCGTGTCTATTAACCCTTCCTTCAATCGGTCGTGTGAAATCACCAGAGCAGAGGAGGGGAAATGTTATTACAACAGCGCGAGCAGCCTGAAAAGAGAGGAAAGGGCGAGAGACACATCATCCCTGACATCCGATCACGGGATGCACGGTGGAATTGGTCCCAAATATGATTATGGGAGCGAGCAGCTAACGCAAGACCCGCCGTCCTGTCAATCCATGGAGTCCGACTCCAGCTCGTCTCTGCTCAACGATGGC---AAGCCCTCATCCAGCGACACGCAGACCCTGCTGTCACCGGGAAGCCATTCAAGCACCATAGCAGGAGGAGGAGCCCCGTGGTACCCGATGCATACTCGGACAAGAAAGAAACGCAAACCCTATTCCAAACTCCAGCTGGCTGAGCTCGAAGGTGAATTCATGCTGAACGAGTTCATCACCAGGCAGCGGCGGCGGGAGCTCTCCGATCGCCTGAACCTCAGCGACCAACAAGTCAAGATCTGGTTCCAGAACCGTAGGATGAAGAAGAAAAGACTAATGTTGAGGGAGCAGGCTTTGGCCTACTTTTAG
Ga ATGGGCGAGCATAATCTCCTTAATCCAGGGTTTGTGGGACCTTTGGTAAACATCCACACAGGAGACACATTTTACTTTCCGAATTTTAGAGCTTCAGGGGGACAACTGGCGGGGCTACCGCCGCTCTCCTACCCGAGAAGGGACAACGTTTGCTCCCTTCCGTGGAACCCTTCGGAGCCGTGCAATGGATACTCTCAACCCTACTTTAGCAGCCCCGTGTCTATTAACCCGCCCTTCAATCGCTCGTGTGAAGTTAGCAGACCTGAAGAGGGAAAATGTTATTATAGCAACGGGAGCAGCCTCAAACGAGAGGACAGGGCGAGAGACACATCATCATTGACATCCGAGCACGGGATGCACAGTGGAATTGGCGCCAAATATGATTATGGGACCGAACAGCTCACGCAAGACCCGCCGTCCTGTCAATCTATGGAGTCCGACTCCAGCTCCTCTCTGCTCAACGAAGGCGGCAAGCCTCCATCCAGCGACACGCAGACCATCGTGTCACCGGGAAGCCATTCAAGCAACATAGCCATAGGCGGANNNNNNNNNNNNNNNNNNNNNNNNNNNNNNNNNNNNNNNNNNNNNNNNNNNNNNNNNNNNNNNNNNNNNNNNNNNNNNNNNGAATTCATGCTGAATGAGTTCATCACCAGGCAGCGGCGGAGGGAGCTCTCCGACCGGCTGAACCTCAGCGACCAACAGGTGAAGATCTGGTTCCAGAACCGCAGGATGAAGAAGAAGAGACTCATGCTGAGGGAGCAAGCCTTGGCCTACTTTTAG
On ATGGGCGAGCATAATCTCCTTAATCCAGGGTTTGTGGGACCTTTGGTAAACATCCACACTGGAGACACATTTTACTTTCCGAATTTTAGAGCCTCAGGGGGACAACTGGCGGGGCTACCGTCTCTCTCGTACCCGAGAAGGGACAACGTTTGCTCCCTCCCGTGGAATCCTTCGGAGCCGTGCAATGGATACTCTCAATCCTACTTTAGCAGCCCCGTGTCTATTAACCCTTCCTTCAATCGGTCGTGTGAAATTACCAGACCAGAGGAAGGCAAATGCTATTACAACAATGGCAGCAGTCTCAAACGAGAGGATAGGGCGAGAGACACATCATCCCTAACATCTGACCACGGGATGCACAGTGGAATTGGCTCCAAATACGATTATGGGACCGAGCAGCTAACGCAAGACCCGCCATCCTGTCAGTCAATGGAGTCCGATTCCAGCTCCTCTCTGCTCAACGAGGGCAGCAAGCCTTCATCCAGCGACACACAGACCCTGGTGTCACCGGGAAGCCATTCCAGCAACATAGCCGCAGGCGGAGCCCCGTGGTACCCGATGCACACTCGGACCAGAAAGAAGCGCAAACCTTATTCCAAACTTCAGCTGGCTGAGCTAGAAGGTGAATTTATGCTGAATGAATTCATCACCAGGCAGCGGCGGAGGGAACTCTCCGATCGTCTGAATCTCAGCGACCAACAAGTCAAGATCTGGTTCCAGAACCGCAGGATGAAGAAGAAGAGACTCATGCTGAGGGAGCAAGCTTTGGCCTACTTTTAG
Ab ATGGGCGAGCATAATCTCCTTAATCCAGGGTTTGTGGGACCTTTGGTAAACATCCACACTGGAGACACATTTTACTTTCCGAATTTTAGAGCCTCAGGGGGACAACTGGCGGGGCTACCGTCTCTCTCGTACCCGAGAAGGGACAACGTTTGCTCCCTCCCGTGGAATCCTTCGGAGCCGTGCAATGGATACTCTCAATCCTACTTTAGCAGCCCCGTGTCTATTAACCCTTCCTTCAATCGGTCGTGTGAAATTACCAGACCAGAGGAAGGCAAATGCTATTACAACAATGGCAGCAGTCTCAAACGAGAGGATAGGGCGAGAGACACATCATCCCTAGCATCTGACCACGGGATGCACAGTGGAATTGGCTCTAAATACGATTATGGGACCGAGCAGCTAACGCAAGACCCGCCATCCTGTCAGTCAATGGAGTCCGATTCCAGCTCCTCTCTGCTCAACGAGGGCAGCAAGCCTTCATCCAGCGACACACAGACCCTGGTGTCACCGGGAAGCCATTCCAGCAACATAGCCGCAGGCGGAGCCCCGTGGTACCCGATGCACACTCGGACCAGAAAGAAGCGCAAACCTTATTCCAAGCTTCAGCTGGCTGAGTTAGAAGGTGAATTTATGCTGAACGAATTCATCACCAGGCAGCGGCGGAGGGAACTCTCCGATCGTCTGAACCTCAGTGACCAACAAGTCAAGATCTGGTTCCAGAACCGCAGGATGAAGAAGAAGAGACTCATGCTGAGGGAGCAAGCTTTGGCCTACTTTTAG

[Hoxc11a 10 915]
Hs ATGTTTAACTCGGTCAACCTGGGCAACTTCTGCTCTCCGTCGCGCAAGGAGAGGGGCGCAGATTTCGGCGAGCGAGGGAGCTGCGCCTCCAACCTCTATCTGCCCAGTTGCACTTACTACATGCCCGAGTTCTCCACGGTCTCCTCCTTCCTGCCCCAGGCCCCCTCTCGTCAGATCTCCTATCCCTACTCGGCCCAAGTGCCCCCGGTCCGGGAGGTCTCCTACGGCCTGGAGCCATCCGGCAAGTGGCACCATCGGAACAGCTACTCCTCCTGCTATGCGGCCGACGAGCTTATGCACCGGGAGTGCCTGCCTCCTTCCACCGTCACCGAGATCCTCATGAAAAACGAAGGCTCCTACGGCGGC------CACCACCACCCCAGCGCCCCGCACGCAACCGCCGGCTTCTACTCCTCAGTCAACAAGAACAGCGTCCTGCCTCAAGCCTTCGACCGTTTCTTCGACAACGCCTACTGCGGTGGCGACCCGCCCGCCGAGCCCTGCTCCGGCAAGGGCGAG---GCCAAGGGGGAGCCCGAGGCACCCCCGGCCTCGGGACTGGCGTCCCGGGCTGAGGCGGGTGCCGAGGCGGAGGCTGAGGAGGAGAACACAAATCCCAGCTCGTCCGGTTCAGCCCACTCCGTGGCC---AAGGAGCCGGCCAAAGGAGCCGCCCCCAACGCCCCCCGCACCCGCAAGAAGCGCTGCCCTTATTCGAAATTCCAGATCCGGGAACTGGAGCGAGAGTTTTTCTTCAACGTGTATATCAACAAAGAGAAGCGGCTGCAGCTGTCCCGGATGCTGAACCTGACGGACCGACAAGTGAAAATTTGGTTTCAGAACAGAAGGATGAAAGAAAAGAAACTGAGCAGAGACCGGCTGCAGTATTTCTCGGGAAATCCTCTGCTGTAA
Xt ATGTTTAACTCGGTTAACCTGAGCAACTTTTGTTCGCAATCGCGCAAAGAGAGGAGTGCTGAATTTGGAGACCGGACAGGCTGCGCTTCCAACCTGTACCTCCCCAGCTGCACCTACTATGTCCCTGAATTCTCTACTGTCTCCTCTTTCCTGCCCCAGGCCCCTTCTCGGCAGATCTCCTACCCTTATTCCACCAACCTTTCCCCAGTGCGGGAGGTATCCTATGGGCTAGACCCCTCCAGTAAATGGCACCCTAGGAGCAACTACGCCTCCTGCTACGCAGCTGAGGATCTGATGCACAGAGAGTGCCTCCCTCCTTCTAGCATGACCGAAATGCTAATGAAAAACGAAAGCGTGTACAGCCATCACCACCACCACCATCCCACCTCCAACCACCCCTCAACGGGCTTCTACTCCAGTATGAGCAAAAACAGTGTGCTGCCCCAAGGATTTGATCGCTTCTTTGACAATGCTTACTGTGGGACAGAGAGCCAGGGAGAGGACTGTGTGCCCAAGAGCGAT---GCCAAGATGGACAGT---GACCCCCAAACCAGCGCTCTGTCATCCGGAGCTGAGCAGGGACTAGACCCGGAAGACGAAGAGGAAAATACAAACCCGGGCTCGTCAGCCTCATCCTCTTCTGTCACCAATAAGGAAGGGAGCAAGAGCAGCAATTCCAGTGCTCCTCGTACAAGAAAGAAGAGGTGTCCCTACTCTAAGTTCCAGATCCGAGAATTGGAGAGGGAGTTTTTCTTCAATGTGTATATTAACAAAGAGAAGAGGCTTCAGTTGTCCAGAATGCTGAATCTCACTGACCGCCAGGTTAAAATTTGGTTTCAGAACAGAAGAATGAAAGAAAAAAAACTTAGCAGGGACCGACTGCAGTACTTTTCCGGGAACCCATTGCTGTGA
Dr ATGTTTAACTCTGTTAATCTGGGCAACTTCTGCTCCCAGACGCGTAAAGACCGGACGTCCGAGTTTGGGGACAGGACGGGCTGTGCCTCCAACATCTACCTCCCCAGCTGCACTTACTACGTTCCTGAATTTTCCGCCGTCTCTTCGTTCCTTCCACAGGGGCCCTCGCGACAAATCACATACCCATATTCCACAAATCTATCTCCGGTACGAGATGTTTCCTATGGTTTGGACCCGTCCAGCAAGTGGCACCACAGATCCAACTATGCATCTTGCTACTCAGGAGAAGACCTGGTGCATAGAGACTGTCTTCCGCCATCCACCATGACAGAAATGCTCATGAAAAACGAGAGTGTGTACAGCCACCACCACCAT------CCGAACTCTAGCCACCCTTCCACCGGGTTCTACACCGGCGTGGGGAAAAACAACGTGCTCCCTCAAGGTTTTGACCGTTTCTTTGAAACCGCTTATTGTAGTACGGACAATCAGTCAGAACATTGTTTACAAAAGAGCGAGATGAACAAATTAGAGACTTCGTCCCAGCAACCCACAGCTGTTTCCGCAGCACGAGAGCCGGAAAAGGACCCAGAGGATGAGGAGGAACACACAAATTCGGGCTCGTGCACTTCAGCAGCT---ACTAAGGACGGGAACGCAAGCAAGAGCAGCCATTCGAGTACCCCGCGCACAAGAAAGAAGAGATGTCCATACTCCAAATTTCAGATTCGTGAACTGGAGCGAGAATTTTTCTTTAACGTTTACATCAACAAGGAGAAAAGGCTACAGCTATCCAGAATGTTAAACCTTACTGACAGACAAGTCAAAATATGGTTTCAAAATCGTAGAATGAAAGAAAAGAAATTAAGCAGAGATCGCCTGCAGTATTTCTCTGGAAATCCGTTGCTGTAA
Tr ATGTTTAACTCGGTCAATTTAGGCAACTTCTGCTCCCAGACGCGCAAAGACCGGACATCCGAGTTTGGAGACAGGACAGGCTGTGCGTCCAACATCTACCTCCCCAGCTGCACCTACTACGTCCCCGAGTTTTCTGCCGTCTCTTCGTTTCTTCCACAGGCCACGTCCCGGCAAATCAGCTACCCTTATTCCACAAATCTGTCTCCGGTGCGGGACGTTTCATACGGCTTGGACCCGGCCAGTAAATGGCAC---CGGAGCAACTATGCATCGTGCTACTCCGGGGAGGATCTGGTGCATAGAGACTGTCTTCCACCATCCACCATGACAGAAATGCTTATGAAGAACGAGAGCGTGTACAGCCACCACCATCACACCCACCCGGGCTCCAATCATCCCTCCGCGGGTTTTTACTCCGGCGTCGGCAAGAACAACGTCCTCCCACAGGGCTTCGACCGCTTTTTCGAGACCGCATACTGCAGCACGGACAATCAGTCAGACATTTGTTTACAAAAGGGCGAGGGAGGGAAGCAGGAAAGCGACTCACAGCCATCGGCCGCCTTGGCCGGCGCCTCGGAACAGGAGAAGGACCCAGGAGATGAGGAGGAACAAACTAATTCTGGTTCTTGCAGCACCTCTTCTGCGACCAAGGAGGGCAACGCCGGCAAGAGCAGCCACTCGAGCACTCCTCGTACAAGGAAGAAGAGGTGTCCATATTCCAAATTTCAGATCCGCGAGTTGGAGCGGGAATTCTTCTTCAACGTTTACATCAACAAGGAGAAAAGGTTGCAGCTGTCCAGAATGCTAAACCTGACCGACCGCCAGGTCAAAATTTGGTTCCAGAATAGGCGAATGAAAGAGAAGAAGCTGAGCAGAGATCGTCTGCAGTATTTTTCCGGAAACCCTCTATTGTGA
Tn ATGTTTAACTCGGTCAATTTAGGCAACTTCTGCTCCCAGACGCGCAAAGACCGGACTTCCGAGTTTGGAGACAGGACGGGCTGCGCGTCCAACATCTACCTCCCCAGCTGCACCTACTACGTTCCAGAGTTTTCTGCCGTCTCCTCGTTTCTTCCACAGGCCACGTCCCGGCAAATCAGCTACCCTTATTCCACAAATCTGTCTCCGGTGCGGGAAGTTTCATACGGCTTGGACCCAGCCAGTAAATGGCAC---CGAAGCAACTATGCGTCGTGCTACTCCGGGGAGGATCTGGTGCATAGGGACTGTCTTCCACCATCCACTATGACAGAAATGCTTATGAAGAACGAGAGCGTGTACAGCCACCACCATCACACCCATCCGGGCTCCAATCATCCTTCCGCGGGTTTTTACTCCGGAGTCGGCAAGAACAACGTCCTCCCGCAGGGCTTCGACCGCTTTTTTGAGACCGCGTACTGCAGCACGGACAATCAGTCAGACAGTTGTTTACAAAAGGGCGAGGGAGGGAAGCAGGAAAACGAATCACAGGCACCGGCCGCCTTGGCCGGTGCCCCGGAGCAGGAAAAGGACCCCGACGATGAGGAGGAGCACACGAACTCGGGCTCCTGCAGCACCTCATCTACGACCAAGGACGGAAACGCCGGCAAGAGCAGCCACTCGAGCACTCCCCGAACCAGGAAGAAGAGGTGTCCATATTCCAAGTTTCAAATTCGCGAGTTGGAGCGAGAATTCTTCTTTAATGTTTACATCAACAAGGAGAAAAGGCTGCAGCTGTCCAGAATGCTAAACCTGACCGACCGTCAGGTCAAAATTTGGTTCCAGAATAGGCGAATGAAAGAGAAGAAGCTGAGCAGAGATCGTCTGCAGTATTTCTCCGGGAACCCTCTATTGTAA
Ol ATGTTTAACTCAGTGAATCTGGGCAACTTCTGCTCGCAGACGCGCAAAGACCGGACATCCGAGTTTGGAGACAGGACGGGCTGCGCTTCCAACATCTACCTCCCCAGCTGCACCTACTATGTCCCCGAGTTTTCTGCCGTCTCCTCGTTCCTTCCACAGGCCCCGTCCCGGCAAATCAGCTACCCTTATTCCACAAATCTGTCTCCGGTACGGGAAGTTTCCTACGGTTTGGACCCTGCTAGTAAATGGCACCACAGAGGCAATTACGCATCGTGCTACTCGGGAGACGATCTGGTGCACAGGGACTGCCTTCCACCTTCCACCATGACAGAAATGCTCATGAAGAACGAAAGCGTGTACAGCCACCACCATCACACCCACCCGGGCTCCAACCACCCCTCCACGGGCTTCTACTCCGGCGTGGGGAAAAACAACGTCCTTCCGCAAGGGTTCGATCGCTTTTTCGAGACTGCGTACTGCAGCACGGATCATCAGTCAGACAATTGTTTACAAAAGAGCGAGGGGGGGAAGCCGGAAAGTGACTCCCAGCCCACAGCCCCA---GCCGGAGCTCCGGAGCAGGAAAAAGACCCAGACGACCAAGAGGAACATACAAATTCAGGTTCTTGTGCTTCTTCCACCACAAGCAAGGACGGCAACCCCAGCAAGAGCAGCCACACGAGCGTTCCACGCACAAGGAAGAAGCGCTGTCCGTATTCCAAGTTTCAAATCCGAGAACTGGAGAGGGAATTTTTCTTTAACGTTTACATCAACAAGGAGAAAAGGCTTCAGCTCTCCCGAATGTTAAACCTCACCGACCGCCAAGTGAAAATTTGGTTTCAGAATAGAAGAATGAAAGAGAAGAAGCTGAGCAGAGATCGCCTGCAGTACTTCTCTGGAAACCCCCTGTTGTGA
Ga ATGTTTAACTCGGTGAATCTGGGCAACTTCTGCTCCCAGACGCGCAAAGACCGGACATCCGAGTTTGGGGACAGGACAGGCTGCGCGTCCAACATTTATCTCCCCAGCTGCACCTACTACGTCCCCGAGTTTTCCGCCGTCTCCTCGTTTCTTCCACAGGCCCCGTCCCGGCAAATCAGCTACCCTTATTCCACAAATCTGTCTCCGGTACGGGAAGTTTCGTACGGCTTGGACCCTACCAGTAAATGGCACCACAGAAGCAACTATGCGACGTGCTACTCCGGAGACGATCTGGTGCATAGGGACTGTCTTCCACCATCCACCATGACAGAAATGCTTATGAAGAACGAGAGTGTGTACAGCCACCACCATCACAGCCACCCGGGCTCCAATCACCCCTCCGCGGGTTTTTACTCCGGAGTGGGGAAAAACAGCGTCCTTCCGCAAGGTTTCGACCGCTTTTTCGAGACTGCGTACTGCAGCACGGACAATCAGTCAGACAGTTGTTTACAAAAGGGCGAGGGGGGAAAGCTGGAAAGCGACTCCCAGCCCGTAGCCTCCGCAGCCGGAGCGCCGGAGCAGGAAAAAGACCCAGAAGATGAGGAGGAACATACAAATTCTGGCTCGTGCACTTCTTCTTCCACCACCAAGGACGGCACCGCCAACAAGAGCAGCCACTCGACCACTCCTCGCACGCGGAAGAAGAGGTGTCCATATTCCAAGTTTCAGATTCGGGAGCTGGAGCGGGAGTTCTTCTTCAACGTTTACATCAACAAGGAGAAAAGGCTTCAGCTTTCGCGAATGTTAAACCTCACCGACCGCCAGGTTAAAATTTGGTTTCAGAATAGAAGAATGAAAGAGAAGAAGCTGAGCAGAGATCGCCTGCAGTACTTCTCGGGGAACCCCTTGTTGTGA
On ATGTTTAACTCGGTGAATCTGGGCAACTTCTGCTCCCAGACGCGCAAAGACCGGACATCCGAGTTTGGGGACAGGACGGGCTGTGCGTCCAATATCTACCTCCCCAGCTGCACCTACTACGTCCCCGAGTTTTCTGCCGTCTCCTCGTTTCTTCCACAGGCCCCGTCCAGACAAATCAGCTACCCCTATTCCACAAATCTGTCTCCGGTACGGGAAGTTTCTTACGGCTTGGACCCTGCTAGTAAATGGCACCACAGAAGCAACTATGCGTCGTGCTACTCGGGAGAGGATCTGGTGCATAGAGACTGTCTTCCACCATCCACCATGACAGAAATGCTTATGAAGAACGAGAGCGTGTACAGCCACCACCATCACACCCACCCGGGCTCCAATCACCCTTCCACAGGTTTTTATTCCGGCGTGGGGAAAAACAATGTCCTCCCGCAAGGTTTCGATCGCTTTTTTGAGACGGCGTACTGCAGCACGGACAATCAGTCAGACAATTGTTTACAAAAGGGCGAAGGGGGAAAACTGGAAAGCGACTCCCAACCCACAGCGTCTGTACCCGGAGCCGCGGAGCAGGAAAAAGACCCAGAAGATGAGGAGGAACACACAAATTCAGGCTCATGTACGTCTTCCTCTACAACCAAGGACGGCAACACCAGCAAGAGCAGCCACTCGAGCGCTCCTCGAACAAGGAAGAAGCGGTGTCCATATTCCAAGTTTCAGATTCGAGAGCTGGAGCGGGAATTCTTCTTTAACGTTTACATCAACAAAGAGAAAAGGCTTCAACTTTCCCGAATGTTAAACCTCACCGATCGCCAGGTTAAAATTTGGTTTCAGAATAGAAGAATGAAAGAGAAGAAGCTGAGCAGAGATCGCCTCCAGTACTTCTCTGGAAATCCCCTATTGTGA
Ab ATGTTTAACTCGGTGAATCTGGGCAACTTCTGCTCCCAGACGCGCAAAGACCGGACATCCGAGTTTGGGGACAGGACGGGCTGTGCGTCCAATATCTACCTCCCCAGCTGCACCTACTACGTCCCCGAGTTTTCTGCCGTCTCCTCGTTTCTTCCGCAGGCCCCGTCCAGACAAATCAGCTACCCCTATTCCACAAATCTGTCTCCGGTACGGGAAGTTTCTTACGGCTTGGACCCTGCTAGTAAATGGCACCACAGAAGCAACTATGCGTCGTGCTACTCGGGAGAGGATCTGGTGCATAGAGACTGTCTTCCACCATCCACCATGACAGAAATGCTTATGAAGAACGAGAGTGTGTACAGCCACCACCATCACACCCATCCGGGCTCCAATCACCCTTCCACAGGTTTTTATTCCGGCGTGGGGAAAAACAATGTCCTCCCGCAAGGTTTCGATCGCTTTTTTGAGACGGCGTACTGCAGCACGGACAATCAGTCAGACAATTGTTTACAAAAGGGCGAAGGGGAGAAGCTGGAAAGCGACTCCCAACCCACGGCGTCTGTACCCGGAGCCGCGGAGCAGGAAAAAGACCCAGAAGATGAGGAGGAACACACAAATTCAGGCTCATGTACGTCTTCCTCTACAACCAAGGACGGCAACGCCAGCAAGAGCAGCCACTCGAGCGCTCCTCGAACAAGGAAGAAGCGGTGTCCATATTCCAAGTTTCAGATTCGAGAGCTGGAGCGGGAATTCTTCTTTAACGTTTACATCAACAAAGAGAAAAGGCTTCAACTTTCCCGAATGTTAAACCTCACCGACCGCCAGGTCAAAATTTGGTTTCAGAATAGAAGAATGAAAGAGAAGAAGCTGAGCAGAGATCGCCTCCAGTACTTCTCTGGAAATCCCCTATTGTGA

[Hoxc10a 9 885]
Hs ATGACATGCCCTCGCAATCCGAACTCGTAC---GCGGAGCCCTTGGCTGCGCCCGGCGGAGGAGAGCGCTATAGCCGGAGCGCAGGCATGTATATGCAGTCTGGGAGTGACTTCAATTGCGGGGTGATGAGGGGCTGCGGGCTCGCGCCCTCGCTCTCCAAGAGGGACGAGGGCAGCAGCCCCAGCCTCGCCCTCAACACCTATCCGTCCTACCTCTCGGACTCCTGGGGCGACCCCAAAGCCGCCTATCGCCTGGAACAACCTGTTGGCAGGCCGCTGTCCTCCTGCTCCTACCCACCTAGTGTCAAGGAGGAGAATGTCTGCTGCATGTACAGCGCAGAGAAGCGGGCGAAAAGTGGCCCCGAGGCAGCTCTCTACTCCCACCCCTTGCCGGAGTCCTGCCACGAGGTACCCGTGCCCAGCTACTACCGCGCCAGCCCGAGCTACTCCGCGCTGGACAAGACGCCCCACGGGGCCAACGACTTCGAAGCCCCTTTCGAGCGGGCCAGTCTCAACCCGCGCGCCGAATCGCCTCAGCTGGGGGGCAAAGTGAGTTTCCCTGAGACCCCCAAGTCCTCGGAGAGCGAAAAGGAGGCCAAAGCTGCCGACTCCAGCCCAGACACCTCGGATACAGGAAATTGGCTGACAGCAAAGAGCGGAAGGAAGAAGAGGTGCCCCTATACTAAACACCAGACGCTGGAATTGGAGAAAGAATTTCTGTTCAATATGTATTTGACGCGAGAGCGCCGCCTGGAGATTAGCAAGACCATTAACCTTACAGACAGACAAGTCAAAATCTGGTTTCAAAATCGCAGAATGAAACTCAAGAAAATGAACCGAGAGAATCGGATCCGGGAACTGACCTCCAATTTTAATTTCACCTGA
Xt ATGTCATGTCCCAACAATCCTAACTCGTTTTTGATGGACTCTTTGGCCGGTAGCTGCAGAGGAGAGACTTATTCCACCAACCAAGGGATGTATATGCAGACTGGGAGCGATTTCAGCTGTGGGATGATGAGAAACTGTGGAATTGTCCCGTCTCTTTCAAAAAGGGACGATGTGAATAACCCTGGCTTGTCTCTCAACACCTATCCATCTTACCTCTCTGACAGTTGGTGCGAACCCAAAAATACTTACAGGATTGAACAACCTGTTGCAAGGCAGCTCTCATCCTGCTCTTTCCCAACCAATGTCAAGGAGGAGAATGTTTGTTGCATGTACAGTACGGATAAAAGAGCGAAAAATGCCACCGAGGCTGCCCTCTACCCAAACCAGATGCCAGAGACGCGCCATGAAGTTCCTGTCCCCAGTTACTACCGAGCCAGTCAAGGTTACTCA---ATGGAGAAGACCCCAAGCACCACTGGCGACTTTGAGACAACTTTTGAGAGGACGAGTGTTAGCGCAAGAAGTGAGCAACAACAAGCTGGGGGGAAGGGGGGGTTCCCCGAAAACACCAAGACG------------------------CTTACTACCAGCTCTGCCACCGCCAGTGATAAAAGAAATTGGCTGACAGCTAAGAGCGGAAGAAAGAAAAGGTGTCCTTATACTAAGCACCAGACGCTGGAACTGGAAAAGGAGTTCTTGTTTAATATGTACTTGACCCGTGAGCGCCGCCTAGAGATTAGTAAGAGTATCAACTTAACAGACAGACAAGTGAAAATCTGGTTTCAGAACCGCAGGATGAAATTAAAGAAGATGAACAGGGAGAACCGAATTCGGGAACTGACTTCCAATTTTAATTTTACTTGA
Dr ATGTCATGCCCGAACAACGCCAACGCATTCCTGATGGACTCGCTGGTGGGAGGAACAAGAGGTGAGAGCTATTCCTCTAACTCTGGAATGTATATGCAAACGTCTGCAGAATATGGTTGCTCCATGATGGGTAGTTTTGGCATTGTTGGCCCTCTCTCCAAACGGGATGACCTGCAACCGAGTGGGATGCATCTCGGCAGCTACCAGCATTACCTGTCGGACACTTGGATCGCAGGCTCTAAAACTTACAGAGGCTCGCAACCTGTTGCCCAACCTTTGCACCCATGCTCTTTTCCAGCCAATGTAAAAGAGGAAGCGATTCCTTGTCTTTATCAGCCTGATATCAGCGCCAAGGAGTCCGGCGAGAAATCCACCTACATCCGTCTGGGAGACAATAACAGCCACCCGAATCAAAGCGCTGTCTCCACCCCCGATTATTTCCGACGGAGCCAGGTGTACGCCAGTGAAAGGCACGGAGATGAGTTCGGCTCGGACTTTAATATACCCAGAATATCCACGCCTGTTGAGTCAGATTCATGTGTCAAAAGCAGCAAAGCAAGGCAGCACCCAGAAGACCAGACTAGAAAAGAGGAGGTGTCAAAAACAGAGAGTTGTACTGATGATTCCGAAACGGGGAACTGGCTAAAAGCGAAAAGTGGTCGAAAGAAGAGGTGTCCGTACACAAAGCATCAAACACTTGAGCTGGAGAAGGAGTTCTTGTTCAACATGTACTTGACTCGAGAGCGCCGTCTGGAGATCAGCAAGAGTATCAACCTCACAGACAGACAGGTCAAGATCTGGTTCCAAAACAGACGGATGAAGCTAAAGAAGCTCAACAGAGAAAGTCGCGTCCGAGAGCTAACAGGC---TATAGCTTTAACTGA
Tr ATGTCATGTCCGAATAACTCCGGTAACTTCCTGATGGATCCATTGATGGGAGGATCAAGAGATGAGGGTTATTCCAGTAATTCGGGGATGTACATCCACACAGCTGCAGAGTGCGGATATTCAGTGATGAAG------------GTTGAGCCTCTCTCCAAAAGCCGCGACGTTCCTGCGGGCAGCGTGTTGCTGAGCAGCTTCCAGCCGTACCTGTCATCCACATGGACCCCGGGCACTAAAAGCAGCAGGGACCAGCAACTTGTTGCCCAGTGTTTACAACCCTGCTCATTTCCAGCGAACGTCAAAGAGGAGGCGTTTTGTTGCTTCTATCAGGATGGCAGCAAGAGGAAACAGACAACAGAGTCGGCGACTTATATCCGGCTTAGGGACAATAGATGCGGGCCTGAGCAAACCACCACCCAGGCCAGAGGCTGTTTCCAGATGTACAACCGAGAGGAGCCGCAGCAGGACGACCAGCTGTTCGCCCCTGCCTGCTCTCTGCTCCACCTGGGGACATCTGTGGAGTCACAATCAAAAATAAGTTGCAGCAAATTTGCAACGGAGACAGGGAAGGATGAGAGGAAGGAAGAGAAGGCCCGGAGTGACGGCTGCTCAGAAACGTCTGACACGGGCAACTGGTTAAAAGCCAAGAGTGGAAGGAAGAAGCGGTGTCCCTACACAAAGCACCAGACGCTGGAACTGGAGAAGGAGTTTTTGTTCAACATGTATCTGTCTCGGGAGCGCCGCCTGGAGATCAGCCGGAGTATCAACCTGACCGACAGACAAGTCAAGATCTGGTTCCAAAACAGGCGTATGAAGCTGAAGAAGCTCAACAGGGAGAGTCGAGAGAGGGAGCAGGGTGTAGTTTACAACTACTGCTGA
Tn ATGTCATATCCGAATAACTCCGGTAACTTCCTGATGGATCCTTTAATGGGAGGATCAAGGGATGAGGGTTATTCCAGTAATTCTGGGATGTACATCCACACAGCAGCAGAGTGCGGATATTCAGTGATGAGAAACATTGGGAAGGTTGAACCTCTCTCCAAAACCGGCGACGTTCCCGCGGGCAGCGTGGCGCCGAGCAGCTTCCAGCCCTACCTGTCATGCACATGGACTCCAGACACTAAAAGCTGCAGGGACGAGCAACCTGTTGCCCAGTGTTTACAACCCTGCTCGTTTCCAGCGAACGTCAAAGAGGAGGCGTTTTGTTGCCTCTATCAGGACGGAAGCAAGGGGAAGCAGACAGCGGCGCCGGCGGCTTACATCCGGCTTGGGGACAATGGACGCGGGCCTGAGCAAACCGCCACCCAGGCCAGAGGCTGTTTCCAGATGTACAACCGAGGGGAGCCGCTGCTGGACGACCAGCGGCTTCCCTCTGCCTGCTCTCTGCTCCATCTGGGGACATCTGTGGAGTCAGAACCAACAATAAGTTGCAGCAAAATTGCGAAAGAAATAACGAAGGACGAAAGGAGGGATGAGAAGGCCAGGAGTGACGGCTGCTCAGAGATCTCTGACACGGGGAACTGGTTAAAAGCCAAGAGTGGAAGAAAGAAGCGGTGCCCCTACACAAAGCACCAGACGCTGGAACTGGAGAAGGAGTTTTTGTTCAACATGTATCTGTCTCGGGAGCGCCGCCTGGAGATCAGCCGGAGTATCAACCTGACCGACAGACAAGTCAAGATCTGGTTCCAAAACAGACGCATGAAGCTGAAAAAGCTCAACAGGGAGAGTCAAGAGAGGGAGCAGAGTTTAGTTTACAACTACTGCTGA
Ol ATGACATGTCCGAATAACCCTGGTAACTTCCTGATGGATTCGCTGATGGGAGGATCAAGGAGTGAGGGTTATCCCAGCAACCCTGGAATGTACATCCACTCAGCTGCAGAGTACGGATATTCAGTGATGAGAAACTCTGGAAAGGTTGGAACACTTTCCAAAACAGACGATGTTGCTCCAAGCGGTGTGTCGCTCGGCGGCTTCCAGCCCTACCTGTCG---TCGTGGACCCCGGTCTCCAAATCCAGCAGGGACGAGCAACCTGTTGCCCAGTGTTTACAGCCCTGCTCGCTTCCAACAAGCGTCAAAGAAGAGGCGTTTTGCTGCCTCTATCAGGATGACAGCAAGGGGAAGCAGACAACAGAGCCAACCACCTACATCCGGCTTGGAGACAATGGCAGCCGGCCTGGGCAGACTGTCGCCTCTTCAAGCCGCTGTTTCCAGGTGTACAGCGGGGACAGGCCGCAGCGGGAGGAGCAGCAGTTCCCCCCCGGTTTCTCTTTGACCCACTTGGCGCCTTCTGTGGAAGCAGAATCCACAATAAACTGCAGCACATCTGCGCAAGAGACAGCGCCTCAGAGCAGGAAGGAAGAGAAGGCCAAGACTAGTAGCTGCTCAGATAACTCGGACACAGAAAGCTGGTTAAAAGCCAAAAGTGGACGGAAGAAGCGCTGTCCCTACACGAAGCATCAGACGCTAGAGCTGGAGAAGGAGTTCTTGTTCAACATGTATCTGTCTCGGGAGCGCCGCCTGGAGATCAGCCGGAGTATCAACCTGACCGACAGACAGGTCAAGATCTGGTTCCAAAACAGGCGCATGAAGCTGAAGAAGCTGAACAGGGAGACCCGTGAAAGGGAGCAGGGCGCAGTTTACAACTACTCCTGA
Ga ATGTCATGTCCGAATAATCCCGGTAAATTCCTGATGGATTCTTTAACGGGAGGATCAAGGGCCGAGGGTTATTCCAACAACCCCGGGATGTATAGCCACGCGGCTGCAGAGTACGGATATTCAATGATGAGGAACATTGGGAAGGTAGGATCACTCTCGAAAGGAGACCAGGTTGCTCCGGGCGGTGTTCCGCTCAGCGGCTTCCTGCCCTACCTGTCGGCCGCATGGACACCGGGCTCCAAAACCAGTGGGGAGGAACAACCTGTTGCCCAGTGTTTACAACCCTGCTCATTTCCAGCGAACGTCAAAGAGGAGGCGTTTTGTTGCCTCTATCAGGATGACAGCAAGGGGAAGCAGACAACAGAGTCGGCCACTTACATCCGGCTCGGGGACAATAGCTGCCGGCCCGAGCGCAGCGCCTCGTCCAGAGAC---TGTTTCCAGGTGTACAAC---GAGAGGCCGCAGCAGGACGACGAGCAGTTCCCCTCCGGCTTCTCTCTGACCCACTTGGAGACATCTGTTGAATCAAAATCGGCAATAAGTTGCAATACATTGGCACAGGGAAGAACGAGGCAGAAAAGAAAGGAAGAGAAGGCCAAGAGTGACAGCTGTTCAGATAACTCGGAGACGGGAAGCTGGTTGAAAGCCAAAAGCGGAAGGAAAAAGCGCTGTCCCTACACAAAGCACCAGACGTTGGAGCTGGAGAAGGAGTTCTTGTTCAACATGTATCTGTCTCGGGAGCGCCGCCTGGAGATCAGTCGGAGTATCAACCTGACCGACAGACAGGTCAAGATCTGGTTCCAAAACAGACGCATGAAGCTCAAGAAGCTCAACAGGGAGAGCCGAGGCAGGGCGCACAGTGCAGTATATAACTATTCTTAA
On ATGTCATGTCCGAATAACCCCGGTAACTTCCTCATGGATTCCTTAATGGGAGGACCAAGGGGTGAGGGTTATTCCAGCAACCCCGGAATGTACATCCACTCAGCTGCAGAGTACGGATATTCAGTGATGAGAAACAGTGGGAAGGCTGGATCACTCTCGAAGGGAGACGAGCTTACTCCGGGCGGTGTGTCGCTCAGCGGCTTCCAGGCCTACCTGTCAGCCACATGGACCCCAGGCTCCAAAACCTCCAGGGACGAGCAACCTGTTGCCCAGTGTTTACAACCCTGCTCTTTTCCAATGAGCGTCAAAGAGGAGGCGTTTTGTTGCCTCTACCAGGATGACAGCAAGGGGAAACAGACAACAGAGTCAGCCACTTACATCCGGCTTGGGGACAATAGCTGCCGGCCTCAGCAAACTGCCTCCTCTTCCAGCGGATGTTTCCAGGTGTACAGCGGAGAGAGGCCGCCACAGGATGGCCGGCAGTTCCCCTCCAGTTTCTCTCTGACCCACTTGGCGACATCTGTTGAAGCAGAATCGACAATAAGTCGCAGCAAAGCGTCGCAAGAGACAGCGAGACAGAGCAGGAAGGAAGAGAAGGCCAAGAGTGACAGCTGCACAGATATCTCGGACACGGGAAGCTGGTTAAAAGCCAAAAGTGGAAGGAAGAAGCGCTGTCCCTACACAAAGCATCAGACGCTGGAGCTGGAAAAGGAGTTCTTGTTCAACATGTATCTGTCTCGGGAGCGCCGCCTGGAGATCAGCCGGAGTATCAACCTGACCGACAGACAGGTCAAGATCTGGTTCCAAAACAGACGCATGAAGCTCAAGAAGCTCAACAGGGAGAGCCGAGAAAGGGAACAGAGTGCAGTCTACAACTACTCCTGA
Ab ATGTCATGTCCGAATAACCCCGGTAACTTCCTCATGGATTCCTTAATGGGAGGATCAAGGGGTGACAGTTATTCCAGCAACCCCGGAATGTACATCCACTCAGCTGCAGAGTACGGATATTCAGTGATGAGAAACAGTGGGAAGGTTGGATCACTCTCGAAAGGAGACGAGCTTACTCCGGGCGGTGTGTCGCTCAGCGGCTTCCAGGCCTACCTGTCAGCCACATGGACCCCAGGCTCCAAAACCTCCAGGGACGAGCAACCTGTTGCCCAGTGTTTACAACCCTGCTCGTTTCCAATGAGCGTCAAAGAGGAGGCGTTTTGTTGCCTCTACCAGGATGACAGCAAGGGGAAACAGACAACAGAGTCAGCCACTTACATCCGGCTTGGGGACAATAGCTGCCGGCCTCAGCAAACTGCCTCCTCTTCCAGCGGATGTTTCAAGGTGTACGGCGGAGAGAGGCCGCCACAGGATGGTCGGCAGTTCCCCTCCAGTTTCTCTCTGACCCACTTGGCGACATCTGTTGAAGCAGAATCGACAATAAGTCGCAGCAAAGCG---AAGGAGACAGCGAGACAGAGCAGGAAGGAAGAGAAGGCCAAGAGTGACAGCTGCACAGATATCTCGGACACGGGAAGCTGGTTAAAAGCCAAAAGTGGAAGGAAGAAGCGCTGTCCCTACACAAAGCATCAGACGCTGGAGCTGGAAAAGGAGTTCTTGTTCAACATGTATCTGTCTCGGGAGCGCCGCCTGGAGATCAGCCGGAGTATCAACCTGACCGACAGACAGGTCAAGATCTGGTTCCAAAACAGACGCATGAAGCTCAAGAAGCTAAACAGGGAGAGCCGAGAAAGGGAACAGAGCGCAGTCTACAACTACTCCTGA


[Hoxc9a 9 783]
Hs ATGTCGGCGACGGGGCCCATCAGTAACTATTACGTGGACTCGCTCATCTCTCACGACAATGAAGACCTCCTAGCGTCCAGGTTTCCGGCCACCGGGGCTCATCCCGCCGCCGCCAGACCCAGCGGTTTGGTGCCGGACTGTAGCGATTTTCCGTCCTGTAGCTTCGCGCCCAAGCCGGCAGTGTTCAGCACGTCGTGGGCGCCCGTGCCCTCTCAGTCGTCCGTGGTATATCACCCGTACGGCCCCCAGCCCCACCTCGGCGCCGACACGCGCTACATGCGGACTTGGCTCGAGCCGCTGTCCGGCGCCGTCTCCTTCCCCAGCTTCCCGGCCGGGGGCCGTCACTACGCCCTCAAGCCGGACGCCTACCCCGGGCGCCGCGCGGACTGCGGCCCAGGGGAGGGCCGCAGCTACCCGGACTACATGTACGGCTCGCCCGGGGAGCTGCGCGACCGCGCCCCGCAGACACTGCCCTCGCCCGAGGCGGACGCGCTCGCCGGCAGCAAGCACAAAGAGGAGAAGGCCGACCTGGACCCCAGCAACCCCGTGGCCAACTGGATTCACGCCCGCTCCACGAGGAAGAAGCGCTGCCCCTACACCAAGTACCAGACGCTGGAACTGGAGAAGGAGTTTCTCTTCAATATGTATTTAACCAGGGACCGTCGGTATGAGGTGGCCCGGGTTCTCAATCTCACCGAGCGGCAGGTCAAAATCTGGTTTCAGAATCGAAGGATGAAGATGAAAAAGATGAATAAAGAGAAAACCGACAAGGAGCAGTCCTAA
Xt ATGTCTGCGTCTGGTCCCATCAGCAACTATTATGTGGACTCTCTGATCAGCCATGAGAGTGAAGACCTCTTGGCTTCCAGGTTCCCCACCACAGGATCTCACCCAGCTACTGCCAGACCTTCAGGATTAGTCCCGGACTGTGGAGATTTTCCTTCCTGCAGTTTTGCCCCGAAACCTGCAGTTTTTACCACCTCCTGGGGTCCTGTGCACTCCCAGTCTTCAGTGGTCTACCACCCATACAGCCACCAGGCGCACTTGGGAACAGACGCAAGATATATGCGCACTTGGCTGGAGCCCATCTCAGGGACCGTCTCTTTCCCAGGCTTTGCAGCCAGCAGCAGGCACTATGGGCTCAAGCCTGACGCCTTCCCCACCAGGAGA---GAGTGTGGCCCCACTGATGGCCGCAGCTACCCGGATTATATGTACGGATCCCCCGGAGACCTCAGAGACAGGCCATTGCACACCATCCCTTCCCCGGAGTCAGAGGCCATCCTTTCCAGCAAACACAAAGAGGACAAGTCGGAATTGGACCCGAATAACCCTGTAGCGAATTGGATCCACGCTCGTTCTACGAGGAAGAAACGCTGCCCATATACCAAGTATCAGACTTTGGAACTCGAAAAGGAATTTTTATTTAACATGTATCTAACCAGGGACCGGCGGTATGAAGTGGCAAGGGTGTTAAATCTCACTGAGCGCCAAGTTAAAATCTGGTTTCAGAACAGAAGAATGAAAATGAAGAAGATGAACAAGGAGAAACCCGATAAGGAGCAGTCGTAA
Dr ATGTCGGCTACGGGTCCCATAAGTAATTATTATGTGGATTCCTTGATCAACCATGAGAGCGAGGATGTTCTGGCGAGTCGTTTCACAGCCACTGGTCCGATATCCTCCAGCTCACGCCCGACGCCCCTGGTACCGGAATGCGCGGATTACCCGTCCTGCAGCTTTGCCCCGAAACCACCAGTCTTTACTACCTCGTGGGCCCCTGTTCACTCCCAGTCGTCAGTAGTTTACCATCCATACACTCACCAACCTCACCTAGGCACAGACTCAAGGTACGTTCGCTCTTGGCTGGAGCCCATCCCCGGTACCGTGTCTTTTCCAGGATATGCAGGGAATAGCAGGCACTACGGGCTGAAGCCCGACACCTTCCAGGATCCCCGCGCCGACTGTTTGGGCTCGAACGGACGTACTTATACGGATTATCTCTACTGTTCAGCCGTCGACATTAGAGAAAAG---CAACAGAATACACCATCGCCAGAGACGGAGAGCCTGTCTTCCGGGAAGCACAAAGACGACAAGGCTGAATTAGACCCAAATAATCCTGTGGCAAACTGGATCCATGCGCGCTCAACTCGAAAGAAACGTTGTCCGTACACCAAGTATCAAACACTCGAACTCGAAAAGGAATTTTTATTCAATATGTACCTCACAAGAGACCGGCGATATGAGGTAGCAAGGGTGCTGAACCTAACGGAGCGACAAGTCAAAATCTGGTTCCAGAACCGACGGATGAAGATGAAGAAAATGAACAAGGAAAAAAACGACAGTAAAGAACAATAG
Tr ATGTCGACCACGGGTCCCATAACTAATTATTATGTGGACTCTTTGATCAACCATGAGAACGAGGATGTCCTTGCTGCTCGGTTCTCCGCTCAAGGTTCGCACCCAGCCGGCCCTCGGACGACGTCCCTAGTGCCGGAGTGCGCTGACTTTCCGTCCTGCAGCTTCGCACCAAAGGCACCCGTCTTCTCAACGTCCTGGGCCCCCATGCACACTCAGCCATCCGTGGGTTACCATCCATACAGTCACCAACCTCATTTAGCCACGGACTCGAGGTATATGCGGTCATGGCTGGAGCCGATATCCGGCGCGGTGCCTTTCCATGGCTATCCGGGCAACGGCAGGCACTACGGACTGAAGCCCGACGCATTTCAGGAGCACAGAGCCGACTGCCTCGGCTCCACCGGACGGACCTACGCGGATTATCTGTACTGC---ACCGCTGATATCCGAGACAAAACGCACCAGAATATCCCCTCTCCGGAACCAGAGCTCGTTGCTTCGGGGAAACATAAAGACGAGAAGCCGGAGCTAGATCCCAATAATCCAGTGGCAAATTGGATACATGCCCGCTCCACAAGGAAGAAACGATGCCCTTATACAAAATACCAGACTCTCGAACTAGAAAAAGAGTTTTTGTTCAATATGTACCTTACGAGAGACCGCCGGTTCGAGGTCGCCCGGGTCCTGAATCTAACCGAGAGGCAGGTCAAAATCTGGTTTCAGAACCGGCGCATGAAGATGAAGAAAATGAACAAAGAAAAGAACGACAGCAAGGAACAATAA
Tn ATGTCGACCACGGGTCCCATAACTAATTATTATGTGGACTCCTTGATCAGCCATGAGAACGACGAGGTCCTTGCTGCTCGCTTCTCCGCTCCAGGTTCGCACCCCGCCGGCTCTCGAACGACGTCTCTAGTACCGGAGTGCGCTGACTATCCATCCTGCAGCTTCGCACCCAAGGCACCCGTCTTCTCCACGTCCTGGACCCCCGTGCACACTCAGCCATCCGTGGGTTACCATCCGTACAGTCACCAAGCTCATTTAGCCTCGGACTCAAGGTACATGCGGTCATGGCTGGAGCCGATATCCGGCGCCGTGCCTTTCCATGGCTATCCGGGGAACGGCAGGCACTTCGGGCTGAAGCCCGACGCATTTCCGGAGCACAGAGCCGAATGCCTGGGCTCCAGCGGACGGACCTACCCGGATTATCTGTGCTGCTCCACCACCGACATGCGAGACAAATCGCACCAGAATGTTCCTTCTCCAGAATCAGAGCTCGTGGTTTCGGGGAAGCATAAAGACGAGAAGCCGGAGCTAGACCCGAATAACCCCGTGGCAAATTGGATTCATGCTCGGTCCACAAGGAAGAAGCGGTGCCCTTACACGAAATACCAGACTCTCGAACTAGAAAAGGAGTTTCTGTTCAATATGTACCTAACCAGGGACCGCCGGTTCGAGGTCGCTCGGGTTTTGAATCTGACCGAGAGACAGGTCAAAATTTGGTTTCAGAACCGGCGCATGAAGATGAAGAAAATGAACAAAGAAAAGAACGACGTCAAAGAACAATAA
Ol ATGTCGACCACGGGTCCCATAACTAATTATTATGTGGATTCCTTGATCAACCATGAAAGCGACGATGTCATCGCGGCGCGGTTTTCGGCGCCCGGTTCGCACCCAGCTGGCCCTCGACCGACGTCCTTGGTGCCGGAGTGTGGCGATTATCCTTCCTGCAGCTTCGCACCCAAGCCTCCCGTCTTCTCCTCCTCCTGGGCCCCTGTCCACTCCCAGTCATCAGTGGTTTACCATCCATACAGTCACCAACCCCACTTAAGCACAGACTCGCGGTATATGCGCTCATGGCTGGAGCCGATTTCAGGCGCCGTGCCTTTCCATGGCTATCCGGGAAACGGCAGGCACTATGGACTGAAGCCCGACGCCTTTCCGGACCACAGAGCCGAATGTCTCGGCACAAATGGAAGGACCTACACGGATTATCTGTATTGTTCATCCACTGACATGCGAGACAAGACGCAGCAGAATGCGCCTTCTCCAGAGTCGGAGCTGCTGACTTCGGGGAAGCATAAAGAGGAGAAGCCGGAGCTCGATCCCAACAACCCTGTGGCAAATTGGATACATGCTCGTTCGACGAGGAAGAAGCGATGCCCATATACAAAGTACCAGACTCTCGAACTGGAAAAGGAGTTTTTGTTCAATATGTACCTAACCAGAGACCGCCGATACGAGGTGGCTCGGGTTCTGAATCTGACCGAGAGGCAGGTCAAAATCTGGTTTCAGAACCGGCGAATGAAGATGAAGAAAATGAACAAAGAAAAGGGCGACAGCAAGGATCAGTGA
Ga ATGTCGACCACGGGTCCCATAAGTAATTATTATGTGGACTCTTTGATCAACCATGAAAACGAAGACGTCCTCGCCGCCCGCTTTTCGGCTCCCGGTTCGCACTCCGCCGGCGCTCGTGCGACGTCCTTAGTACCGGAGTGCGGCGACTACCCTTCCTGCAGCTTCGCGCCCAAGCCACCCGTCTTCTCCACCTCCTGGACCCCCGTGCACTCCCAGCCGTCAGTGGTTTACCACCCCTACAGTCACCAACCTCACTTAGGCACAGACTCGAGGTATATGCGGTCGTGGCTGGAGCCCATTTCAGGCGCCGTGCCTTTCCATGGCTACCCGGGGAACGGCAGGCACTACGGGCTGAAGCCCGACGCCTTTCAGGAGCACAGAGCCGAGTGCCTCGGCTCCGGCGGACGGACGTACACGGATTACCTGTACTGCTCGTCCACTGACATGCGAGACAAGATGCAGCAGAGTCTCCCTTCTCCCGAGTCGGAGCTCCTGGCTACAGGGAAACATAAAGAGGAGAAGCCGGAGCTAGATCCCAACAACCCGGTGGCGAATTGGATACACGCCCGCTCCACGAGGAAGAAGCGATGTCCGTACACAAAGTACCAGACTCTCGAGTTGGAAAAGGAGTTTTTGTTCAATATGTACCTCACGAGAGACCGCCGATTCGAGGTCGCGAGGGTCCTGAATCTGACTGAGAGGCAGGTCAAAATCTGGTTTCAGAACCGGCGGATGAAGATGAAGAAAATGAACAAAGAAAAGAACGACAGCAAAGAACATTAA
On ATGTCGACCACGGGTCCCATAAGTAATTATTATGTGGACTCCTTGATCAACCATGAAAACGAGGATGTCCTTACTGCACGTTTTTCGGCGCCCGGTTCGCACCCAGCCGGTCCTCGTCCGACGTCGCTAGTACCGGAGTGTGCTGACTATCCTTCCTGCAGCTTCGCACCCAAGCCACCCGTCTTCTCCACCTCCTGGGCCCCTGTACACTCCCAGTCATCAGTGGTTTACCATCCATACAGTCACCAACCTCACTTAGGCACAGACTCGAGATATGTGCGGTCATGGCTGGAGCCGATATCAGGCGCCGTGCCTTTCCATGGCTATCCGGGGAACAGCAGGCACTACGGGCTGAAGCCCGATGCATTTCAAGAACACAGAGCCGAGTGTCTCGGCTCCAGCGGACGGACCTACACGGATTATCTGTACTGCTCATCCACTGACATGCGAGACAAGACGCAGCAGAATCTCCCCTCTCCCGAGTCGGAGCTCATGGCTTCAGGAAAACATAAAGATGAGAAACCGGAGCTAGATCCGAATAACCCTGTGGCAAATTGGATACACGCCCGCTCCACAAGGAAGAAGCGATGTCCTTACACAAAGTACCAGACTCTCGAACTGGAAAAGGAGTTTCTGTTCAATATGTACCTTACAAGAGACCGCCGATACGAGGTCGCCAGAGTGCTGAATCTGACCGAGAGGCAGGTCAAAATCTGGTTTCAGAACCGGAGAATGAAGATGAAGAAGATGAACAAAGAAAAGACCGACAGCAAAGACCAATAA
Ab ATGTCGACCACGGGTCCCATAAGTAATTATTATGTGGACTCCTTGATCAGCCATGAAAACGACGATGTCCTTACTGCACGTTTTTCGGCGCCCGGTTCGCACCCAGCCGGTCCTCGTCCGACGTCGCTAGTACCGGAGTGTGCTGACTATCCTTCCTGCAGCTTCGCACCCAAGCCACCCGTCTTCTCCACCTCCTGGGCCCCTGTACACTCCCAGTCATCAGTGGTTTACCATCCATACAGTCACCAACCTCACTTAGGCACAGACTCGAGATATGTGCGGTCATGGCTGGAGCCGATATCAGGCGCCGTGCCTTTCCATGGCTATCCGGGGAACAACAGGCACTACGGGCTGAAGCCCGATGCATTTCAAGAACACAGAGCCGAGTGTCTCGGCTCCAGCGGACGGACCTACACGGATTATCTGTACTGCTCATCCACTGACACGCGAGACAAGACGCAGCAGAATCTCCCCTCTCCTGAGTCGGAGCTCATGGCTTCAGGAAAACATAAAGATGAGAAACCGGAGCTAGATCCGAATAACCCTGTGGCAAATTGGATACACGCCCGCTCCACAAGGAAGAAGCGATGTCCTTACACAAAGTACCAGACTCTCGAACTGGAAAAGGAGTTTCTGTTCAATATGTACCTTACAAGAGACCGCCGATACGAGGTCGCCAGAGTGCTGAATCTGACTGAGAGGCAGGTCAAAATCTGGTTTCAGAACCGGAGAATGAAGATGAAGAAGATGAACAAAGAAAAGACCGACAGCAAAGACCAATAA

[Hoxc8a 9 729]
Hs ATGAGCTCCTACTTCGTCAACCCCCTGTTCTCCAAATACAAAGCCGGCGAGTCCCTGGAACCGGCCTATTACGACTGCCGGTTCCCTCAGAGCGTGGGCAGGAGCCATGCGCTGGTGTACGGGCCCGGCGGCTCGGCGCCCGGCTTCCAGCACGCTTCGCACCACGTTCAAGACTTCTTCCACCACGGCACCTCCGGCATCTCCAACTCAGGCTACCAGCAGAACCCGTGCTCGCTTAGCTGCCACGGAGACGCCTCCAAATTCTATGGCTACGAGGCGCTCCCCAGACAGTCCCTTTATGGGGCTCAGCAAGAGGCGAGCGTGGTGCAATATCCCGACTGTAAATCCTCCGCCAACACTAACAGTAGCGAAGGACAAGGCCACTTAAATCAAAACTCGTCTCCCAGCCTCATGTTTCCATGGATGAGACCCCACGCTCCGGGGAGGCGCAGTGGACGGCAAACTTACAGCCGGTATCAGACCTTGGAACTAGAAAAGGAGTTTCTCTTTAATCCTTATTTGACACGAAAACGTCGGATTGAAGTCTCTCATGCCCTGGGACTGACCGAGAGACAAGTGAAGATCTGGTTCCAGAACCGAAGGATGAAGTGGAAAAAGGAGAACAACAAGGATAAACTGCCGGGAGCCCGAGATGAGGAGAAGGTGGAGGAAGAAGGAAATGAGGAAGAGGAGAAAGAAGAGGAGGAAAAGGAAGAAAACAAGGACTAA
Xt ATGAGCTCCTATTTTGTAAACCCTCTCTTCTCCAAGTACAAAGGCGGCGAGTCCTTGGAACCAACTTACTACGACTGTCGCTTCCCACAAAGTGTCAGCCGGAGCCACGCATTGGTGTACGGTCCGAGTGCCACGGCTCCAGGCTTCCAGCACCCCTCTCACCATGTGCAGGAGTTCTTCCACCATGGCAGCTCCAGCCTCTCCAATTCCGGATTCCAGCAGAACCCCTGCGCCCTGACCTGCCACGGAGACGCCTCCAAATTCTATGGGTACGAAGCGCTGCCCAGGCAGTCCCTTTATGGTGCCCAGCAAGAGGCAAGCGTGGTGCAGTACCCCGACTGTAAATCGTCCTCCAACACTAACACTAGCGAAGGACAAGGCCATTTAAATCAAAATTCGTCTCCCAGCCTCATGTTCCCATGGATGAGACCTCACGCCCCCGGAAGGAGAAGCGGCAGGCAGACGTACAGCCGGTACCAAACCCTGGAGCTGGAGAAGGAATTTCTCTTCAATCCTTACTTGACTCGGAAGCGCCGGATCGAGGTCTCCCATGCCCTGGGACTGACTGAGAGGCAGGTGAAGATTTGGTTTCAAAACAGGAGGATGAAATGGAAAAAAGAGAATAACAAGGATAAGCTACCGGGGGCCCGGGATGAAGAGAAAACAGAGGAGGAAGGCAACGAGGAAGAGGAGAAAGAAGAAGAGGAGAGCAAGGAGAGCAAGGAATAA
Dr ATGAGCTCTTATTTTGTTAACCCTCTTTTTTCCAAGTACAAAGGCGGCGAAACATTAGAGCCAACTTACTACGACTGCAGGTTTCCACAGAGCGTTGCCCGAAGCCACACGCTTGTGTACGGACATGGAGCAGCTGCGCCGGGGTTTCAACACCCGTCGCATCACGTACAGGACTTTTTCCATCACGGAACCACAGGTATCTCCAACCCTGGGTATCAACAGAACCCCTGTGCATTGGCATGTCACGGAGACGCTACGAAATTTTATGGATATGAAGCCCTTCCGAGGCAACCGCTTTATGGTACCCAGCAAGAGGCCACCTTAGCGCAATACCCAGACTGTAAATCGTCCAATAGCACTAACCCTGGAGAAGGACAAGGCCACTTAAGTCAAAACTCCTCTCCGAGCCTCATGTTCCCTTGGATGCGGCCTCACGCTCCTGGGAGACGCAATGGAAGGCAGACATACAGCCGATACCAGACATTGGAGCTGGAGAAAGAGTTCCTCTTCAACCCATACCTCACACGCAAGCGCCGTATTGAAGTGTCCCACGCGCTAAGCTTAACTGAACGACAGGTGAAGATCTGGTTTCAGAATCGCCGAATGAAGTGGAAAAAAGAAAATAACAAAGACAAATTTCCGGGGCAGAGAGGAGAAGCAGAGGCCGAAGAAGAGGGCAATGAAGACGAAGACAAGGAAACGGAAGAGAAAGAGGAAAGCAAGGAGTGA
Tr ATGAGCTCCTATTTTGTAAACCCTCTTTTTTCTAAGTACAAAGGCGGCGAGTCACTGGAGCCAACTTACTACGACTGCAGGTTTCCACAGAGCGTTGCCCGCAGCCACACGCTCGTTTACGGACCCGGAGGAGCCGCGCCGGGTTTTCAGCACCCGTCCCATCATGTGCAGGACTTTTTCCACCACGGCACCACGGGGATCTCCAACCCAGGATACCAGCAGAACCCATGTGCTCTGGCTTGCCACGGGGACGCAACGAAATTTTATGGATACGAAGCCCTTCCGAGGCAAACGCTTTATGGTACCCAGCAAGACGCGAGCCTAGCGCAATATCCAGACTGTAAATCGTCGAGCAGCTCTAACCCCGGAGAAGGACAAGGCCACTTAAATCAAAACTCCTCTCCCAGTCTTATGTTTCCTTGGATGAGACCCCACGCCCCAGGAAGACGGAATGGGAGACAAACCTACAGTCGCTACCAAACCCTCGAACTGGAGAAGGAGTTTCTCTTCAATCCTTACCTGACGCGCAAGAGGAGAATCGAGGTGTCCCACGCCTTGAGCCTGACCGAGCGCCAGGTGAAGATTTGGTTTCAGAACAGGAGGATGAAGTGGAAAAAAGAGAACAACAAAGACAAGTTTCCGGGTCCGAGGGGAGAGGCTGAAGCCGAGGAAGAGGGCAACGAGGACGAAGAGAAAGAAGCGGAAGAGAAAGAGGAGGCCAAGGAGTGA
Tn ATGAGCTCCTATTTTGTAAACCCTCTTTTTTCTAAGTACAAAGGCGGCGAATCACTGGAGCCAACTTACTACGACTGCAGGTTTCCTCAGAGCGTCGCCCGCAGCCACACGCTCGTTTACGGACCCGGAGGAGCCGCGCCGGGCTTTCAGCACCCGTCCCATCATGTGCAGGACTTTTTCCATCACGGCACCACGGGGATCTCCAACCCGGGATACCAGCAGAACCCGTGTGCTCTGGCTTGCCACGGGGACGCAACGAAATTTTATGGATATGAAGCCCTTCCGAGGCAAACGCTTTATGGTACCCAGCAAGACGCGAGCCTAGCGCAATACCCAGACTGTAAATCGTCGAGCAGCTCTAACCCCGGAGAAGGACAAGGCCACTTAAATCAAAACTCCTCTCCCAGTCTTATGTTTCCTTGGATGAGACCCCACGCTCCAGGAAGACGGAATGGTAGACAAACCTACAGTCGCTACCAAACCCTCGAACTGGAGAAGGAGTTTCTCTTCAACCCTTACCTGACGCGCAAGAGGAGAATCGAGGTGTCCCACGCCCTGAGCCTGACCGAGCGTCAGGTGAAGATCTGGTTTCAGAACAGAAGGATGAAGTGGAAAAAAGAGAACAACAAAGACAAGTTTCCGGGTCCGAGGGGAGAGGCTGAAGCCGAGGAAGAGGGCAACGAGGACGAAGAGAAAGAAGCGGAAGAAAAAGAAGAGGGCAAGGAGTGA
Ol ATGAGCTCCTATTTTGTTAATCCTCTTTTTTCTAAGTACAAAGGCAGCGAGTCACTGGAGCCAACTTACTACGACTGCAGGTTTCCACAGAGCGTTGCCCGCAGCCACACGCTGGTTTACGGACCCGGAGCAGCAGCACCGGGCTTCCAGCACCCGTCCCATCATGTGCAGGACTTTTTTCACCACGGGACCACGGGGATCTCCAACCCCGGATACCAGCAAAACCCCTGCGCGTTGGCTTGCCATGGAGATGCAACGAAATTTTATGGATATGAAGCTCTTCCAAGGCAAACGCTTTATGGTACCCAGCAAGACGCAAGCCTAGCGCAATACCCAGACTGTAAATCGTCGAGCAGCTCTAACCCCGGAGAAGGACAAGGCCACTTAAATCAAAACTCCTCTCCCAGTCTTATGTTTCCTTGGATGAGACCCCACGCCCCAGGCAGACGGAACGGGAGGCAAACCTACAGTCGCTACCAAACTCTCGAACTGGAGAAGGAGTTTCTCTTCAACCCTTACCTGACCCGCAAGAGAAGGATCGAGGTGTCCCACGCCCTTAGCCTCACCGAGCGGCAAGTCAAGATCTGGTTTCAGAATAGAAGGATGAAGTGGAAAAAAGAGAACAACAAAGACAAGTTTCCGGGTCAGAGAGGGGAGGCAGAAGCCGAGGAAGAGGGCAACGAGGACGAGGAGAAAGAAGCGGAAGAGAAAGAGGAGAGCAAGGAGTGA
Ga ATGAGCTCCTATTTTGTTAACCCTCTTTTTTCCAAGTACAAAGGCAGCGAGTCACTGGAGCCAACTTACTACGACTGCAGATTTCCACAAAGCGTCGCCCGCAGCCACACGCTGGTTTACGGACCCGGAGCAGCCGCACCGGGCTTTCAGCACCCGTCCCATCATGTGCAGGACTTTTTCCACCATGGGACCACGGGGATCTCCAACCCCGGATACCAGCAGAACCCCTGCGCTTTGGCTTGCCACGGAGACGCTACGAAATTTTATGGATATGAAGCCCTTCCGAGGCAAACACTTTATGGTACCCAGCAAGACGCAAGCCTAGCGCAATACCCAGACTGTAAATCGTCGAGCAGCTCTAACCCCGGAGACGGACAAGGCCACTTAAATCAAAACTCCTCTCCCAGTCTTATGTTTCCTTGGATGAGACCCCACGCCCCAGGAAGACGGAATGGGAGGCAAACCTACAGTCGTTACCAAACTCTTGAACTGGAGAAGGAGTTTCTCTTCAACCCTTACCTGACCCGCAAGAGAAGGATCGAGGTGTCTCACGCCCTGAGCCTCACCGAGCGCCAGGTGAAGATTTGGTTTCAGAACAGGAGGATGAAATGGAAAAAAGAGAACAACAAAGACAAGTTTCCGGGTCAGAGAGGAGAGGCCGAGGCCGAGGATGAAGGAAACGAGGACGAAGAGAAAGAAGCGGAAGAGAAAGAAGAGACCAAGGAGTGA
On ATGAGCTCCTATTTTGTTAACCCTCTTTTTTCTAAATACAAAGGGAGCGAGTCACTGGAACCAACTTACTACGACTGCAGGTTTCCACAAAGCGTTGCCCGCAGCCACACGCTGGTTTACGGACCCGGAGCAGCCGCACCGGGCTTTCAGCACCCATCCCATCATGTGCAGGACTTTTTTCACCACGGGACCACGGGGATCTCCAACCCCGGATACCAGCAAAACCCCTGCGCTTTGGCCTGCCACGGAGACGCAACGAAATTTTATGGATATGAAGCCCTTCCAAGGCAAACGCTTTATGGTACCCAACAAGACGCAAGCCTAGCGCAATACCCTGACTGTAAATCGTCGAGCAGCTCTAACCCCGGAGAAGGACAAGGCCACTTAAATCAAAACTCCTCTCCCAGTCTTATGTTTCCTTGGATGAGACCCCACGNNNNNNNNNNNNNNNNNNNNNNNNNNNNNNNNNNNNNNNNNNNNACCCTGGAGCTGGAGAAGGAGTTCCTGTTCAACCCCTACCTGACCCGGAAACGCCGTATCGAGGTGTCGCACGCGCTGGCGCTGACCGAGCGCCAGGTGAAGATTTGGTTTCAGAACAGAAGGATGAAGTGGAAAAAAGAGAACAACAAAGACAAGTTTCCGGGTCAAAGAGGAGAAGCCGAG-CCGAAGAAGAGGGCAACGAGGACGAAGAGAAAGAAGCAGAAGAGAAAGAAGAGACCAAGGAGTGA
Ab ATGAGCTCCTATTTTGTTAACCCTCTTTTTTCTAAATACAAAGGCAGCGAGTCACTGGAGCCAACTTACTACGACTGCAGGTTTCCACAAAGCGTTGCCCGCAGCCACACGCTAGTTTACGGACCCGGAGCAGCCGCACCGGGCTTTCAGCACCCATCCCATCATGTGCAGGACTTTTTTCACCACGGGACCACGGGGATCTCCAACCCCGGATACCAGCAAAACCCCTGCGCTTTGGCTTGCCACGGAGACGCAACGAAATTTTATGGATATGAAGCCCTTCCAAGGCAAACGCTTTATGGTACCCAACAAGACGCAAGCCTAGCGCAATACCCAGACTGTAAATCGTCGAGCAGCTCTAACCCCGGAGAAGGACAAGGCCACTTAAATCAAAACTCCTCTCCCAGTCTTATGTTTCCTTGGATGAGACCCCACGCCCCAGGAAGACGGAATGGGAGGCAAACCTACAGTCGCTACCAAACTCTTGAACTGGAGAAGGAGTTTCTGTTCAACCCTTACCTGACCCGTAAGAGAAGGATCGAGGTGTCTCACGCCCTGAGCCTCACCGAGCGACAGGTGAAAATTTGGTTTCAGAACAGAAGGATGAAGTGGAAAAAAGAGAACAACAAAGACAAGTTTCCGGGTCAAAGAGGAGAAGCCGAGGCCGAAGAAGAGGGGAACGAGGACGAAGAGAAAGAAGCGGAAGAGAAAGAAGAGACCAAGGAGTGA

[Hoxc6a 14 630]
Hs  ATGAATTCCTACTTCACTAACCCTTCCTTATCCTGCCACCTCGCCGGGGGCCAGGACGTCCTCCCCAACGTCGCCCTCAATTCCACCGCCTATGATCCAGTGAGGCATTTCTCGACCTATGGAGCGGCCGTTGCCCAGAACCGGATCTACTCGCCCTTTTATTCGCCACAGGAGAATGTCGTGTTCAGTTCCAGCCGGGGGCCGTATGACTATGGATCTAATTCCTTTTACCAGGAGAAAGACATGCTCTCAAACTGCAGACAAAACACCTTAGGACATAACACACAGACCTCAATCGCTCAGGATTTTAGTTCTGAGCAGGGCAGGACTGCGCCCCAGGACCAGAAAGCCAGTATCCAGATTTACCCCTGGATGCAGCGAATGAATTCGCACAGTGGGGTCGGCTACGGAGCGGACCGGAGGCGCGGCCGCCAGATCTACTCGCGGTACCAGACCCTGGAACTGGAGAAGGAATTTCACTTCAATCGCTACCTAACGCGGCGCCGGCGCATCGAGATCGCCAACGCGCTTTGCCTGACCGAGCGACAGATCAAAATCTGGTTCCAGAACCGCCGGATGAAGTGGAAAAAAGAATCTAATCTCACATCCACTCTCTCGGGGGGCGGCGGA
Xt  ATGAATTCCTATTTCACTAACCCTTCCTTATCCTGCCATTTAGCCAGTGGCCAAGAAGTTCTCCCCAATGTGGCCCTTAATTCCACAGCCTATGACCCTGTTAGGCATTTTTCCACTTATGGAGCAGCGGTGGCTCAGAATAGGATCTACTCGCCATTCTATACCCCGCAAGATAATGTTGTGTTTGGCTCCAGCCGGGGCCCCTATGAGTATGGATCCAACGCATTTTACCAGGACAAGGACATGCTTACTAGCTGCAGGCAGAACTCAATGGGACACAACACGCAGAGCTCCCTTGCACAGGATTTTAGCAGTGAGCAAAGCAGAGGCAATGGGCAGGAGCAGAAAGGCAGCATTCAGATCTACCCATGGATGCAGCGCATGAACTCCCACAGTGGCGTGGGCTACGGGGCGGACAGGAGGAGAGGGCGGCAGATCTATTCCCGGTACCAAACCCTGGAGCTGGAGAAGGAATTTCACTTTAATCGCTACCTGACCCGGCGCAGGAGGATCGAGATCGCCAATGCACTTTGTCTAACAGAGCGGCAGATCAAAATCTGGTTCCAGAACAGGAGGATGAAATGGAAAAAGGAGAGCAACCTCACATCTACCCTGTCTGGGGGCACTGGG
Dr  ATGAATTCGTATTTCGCGAACCCGTCGCTCTCGTGCCATTTATCTGGTGGGCAAGAGGTTTTGCCCAACATGCCACTGAACTCGACCACATATGATTCAGTCAGACATTTTTCGTCTTATGGCACTACAGTGACCCAAAACCGGATTTACGCGCCTTTCTATTCACCTCAAGATAACGTTGTGTTTGGATCAAGTCGAGGACCGTACGAGTATGGATCTAACGTGTTTCTTCAAGATAAGGACGTGCTTCCCAGTTGCAGGCAAACTAGTATGGGACTTAATGCGCAGAGCCACGTTGCCCAGGAGTACAACCTGGAACAAGCTCGTGCAGGAACACAGGACCAGAAAGCGAACATTCAGATCTACCCGTGGATGCAGCGCATGAACTCGCACAGCGGAGTTGGGTACGGGTCAGACAGAAGAAGAGGTCGCCAGATTTACTCCAGATACCAAACCTTGGAACTGGAAAAAGAATTTCACTTCAATCGCTATTTAACCAGACGCAGACGCATCGAGATCGCCAATGCTCTCTGTCTAACCGAGCGTCAAATTAAAATCTGGTTCCAGAATCGGCGCATGAAATGGAAGAAAGAGACCAATCTAACTTCCACTGTACCGGGGACCGAATCT
Tr  ATGAATTCTTATTTTGCAAACCCGTCGCTCTCCTGCCATTTATCCGGTGGTCAAGACGTCCTGCCTAACGTGCCCCTCAACTCTACCACCTATGACACAGTCAGACATTTTTCGTCGTATGGAGCTGCTGTGACCCAGAATCGGATATATGCGCCCTTCTACTCTCCGCAAGACAATGTGGTTTTTGGGTCCGGCAGAGCGCAGTACGACTATGGATCAAACGTGTTTCTTCAAGACAAGGACGTGCTTCCGAGTTGCAGACAGACAAACATGGGACTCAGTACGCAGAGCCACATTGCTCAAGAGTACAGTTTGGATCAAGGCAGGACGGGAACGCAGGAGCAGAAAAGCAACATCCCGATCTACCCGTGGATGCAGCGGATGAACTCACACAGCGGAGTCGGCTACGGGACGGACAGGCGCAGAGGACGTCAGATATACTCTCGTTATCAAACGCTCGAGCTCGAGAAGGAGTTTCACTTCAACCGCTACCTGACCAGGCGCAGACGCATCGAAATCGCCAACGCGCTGTGTCTGACGGAGCGCCAGATCAAAATCTGGTTCCAGAACCGACGCATGAAATGGAAGAAAGAGAGCAACCTGACCTCCACGGTGACTGGCAGCGAACAG
Tn  ATGAATTCTTATTTTGCAAACCCGTCGCTCTCCTGCCATTTATCTAGTGGTCAAGACGTCCTTCCTAACGTGCCCCTGAACTCTACCACCTATGACACAGTCAGACATTTTTCGTCGTACGGCGCCGCTGTGACCCAGAATCGGATATATGCGCCCTTCTACTCTCCGCAAGACAACGTGGTTTTTGGGTCCGGCAGAGCACAGTACGACTATGGATCAAACGTGTTTCTTCAAGACAAGGACGTGCTTCCGAGTTGCAGACAGACAAACATGGGACTCAGTACGCAGAGCCACATTGCTCAAGAGTACAGTTTGGATCAAGGCAGGACGGCAACACAGGAGCAGAAGAGCAACATCCCGATCTACCCGTGGATGCAGCGGATGAACTCACACAGCGGAGTGGGCTACGGGACGGACAGACGCCGAGGACGTCAGATATATTCCCGTTATCAAACCCTCGAGCTCGAGAAGGAGTTTCACTTCAACCGCTACCTGACCAGACGCAGGCGCATCGAGATCGCGAACGCGCTGTGTTTGACCGAGCGCCAGATCAAAATCTGGTTCCAGAACCGACGCATGAAGTGGAAGAAGGAAAGCAACCTGACCTCCACGGTGACTGGTAACGAACAG
Ol  ATGAATTCTTATTTTGCAAACCCGTCGCTTTCGTGCCATTTATCCGGTGGCCAAGATGTCCTGCCTAACGTCCCCTTAAACTCCACCACCTATGACACAGTGAGACATTTTTCGTCGTACGGCGCAGCTGTGACCCAGAATCGGATATATGCACCTTTCTACTCCCCTCAAGATAATGTGGTGTTCGGCTCCAGCAGGGCACAGTATGAGTATGGATCAAACGTGTTTCTTCAGGACAAGGAGGTGCTGCCCAGCTGCAGGCAAACTAACATGGGACTCAACACACAAAGCCACATTGCTCAAGAATACAGTCTGGATCAAGGAAGAGCAGGAACTCAGGAGCAGAAAAGTAACATCCCGATCTACCCGTGGATGCAGCGAATGAACTCACACAGC---GTGGGCTACGGGACAGACAGGCGCAGAGGACGTCAAATATACTCTCGTTACCAAACACTAGAGCTGGAGAAGGAGTTCCACTTCAACCGCTACCTGACCAGGCGCAGACGCATCGAGATCGCCAACGCGCTTTGCTTAACGGAGCGGCAGATCAAAATCTGGTTTCAGAACCGCCGCATGAAATGGAAGAAGGAGAGCAACCTGACCTCCACGGTGACTGGAAGTGAACAG
Ga  ATGAATTCGTATTTCGCAAACCCGTCGCTCTCCTGCCATTTGTCCGGTGGTCAAGACGTTTTGCCCAACGTACCCCTAAACTCCACCACCTATGACACAGTCAGACATTTTTCGTCGTACGGCGCTGCCGTGACCCAGAATCGGATATATGCACCGTTCTACTCTCCCCAAGACAATGTCGTGTTTGGGTCTGGCAGGGCACAGTACGAATACGGATCAAACGTGTTTCTTCAAGACAAGGACGTGCTCCCCAGCTGCAGACAAACAAACATGGGACTCAGTACACAAAGCCACATTGCTCAAGAGTACAGTTTGGACCAAGGAAGAGCAGGAGCGCAGGATCAGAAAACCAACATCCCGATTTACCCGTGGATGCAGCGAATGAACTCACACAGCGGAGTGGGCTACGGGACAGACAGACGCAGAGGACGTCAAATATACTCTCGCTACCAAACACTTGAGCTGGAGAAGGAGTTTCATTTCAACCGCTACCTGACCCGGCGCAGACGCATCGAAATCGCAAACGCGCTTTGTTTGACGGAGCGCCAGATCAAAATCTGGTTTCAGAACCGACGTATGAAATGGAAGAAAGAGAGCAACCTGACCTCCACGGTGACTGGAAGTGAACAG
On  ATGAATTCTTATTTCGCAAACCCGTCGCTCTCCTGCCATTTATCCGGTGGTCAAGACGTTTTGCCTAACGTACCCCTAAACTCCACCACCTATGACACAGTTAGACATTTTTCGTCGTACGGTGCCGCTGTGACCCAGAATCGGATATATGCACCTTTCTACTCTCCTCAAGATAATGTGGTGTTTGGGTCTGGCAGGGCACAGTATGAGTATGGATCAAACGTGTTTCTTCAAGACAAGGACGTGCTTCCCAGCTGCAGACAAACAAATATGGGACTCAATACACAAAGCCACATTGCTCAAGAGTACAGTCTGGATCAAGGAAGAGCAGCAGCTCAGGAGCAGAAAAGTAACATCCCGATCTACCCGTGGATGCAGCGAATGAACTCACACAGCGGAGTCGGCTACGGGACAGACAGACGCAGAGGACGACAAATATACTCTCGTTACCAAACGCTTGAGCTGGAGAAGGAATTTCATTTCAATCGCTACCTGACCAGGCGCAGACGCATCGAGATCGCGAATGCGCTTTGTTTAACAGAGCGGCAGATCAAAATCTGGTTTCAGAACCGACGCATGAAATGGAAGAAAGAGAGCAACCTGACCTCCACGGTGACAGGAACTGAACAG
Ab  ATGAATTCTTATTTCGCGAACCCGTCGCTCTCCTGCCATTTATCCGGTGGTCAAGATGTTTTGCCTAACGTACCCCTAAACTCCACCACCTATGACACAGTTAGACATTTTTCGTCGTACGGTGCCGCTGTGACCCAGAATCGGATATATGCACCTTTCTACTCTCCTCAAGATAATGTGGTGTTTGGGTCTGGCAGGGCACAGTATGAGTATGGATCAAACGTGTTTCTTCAAGACAAGGACGTGCTTCCCAGCTGCAGACAAACAAATATGGGACTCAATACACAAAGCCACATTGCTCAAGAGTACAGTCTGGATCAAGGAAGAGCAGCAGCTCAGGAGCAGAAAAGTAACATCCCGATCTACCCGTGGATGCAGCGAATGAACTCACACGGCGGAGTCGGCTACGGGACAGACAGACGCAGAGGACGACAAATATACTCTCGTTACCAAACGCTTGAGCTGGAGAAGGAATTTCATTTCAATCGCTACCTGACCAGGCGCAGACGCATCGAGATCGCGAATGCGCTTTGTTTAACAGAGCGGCAGATCAAAATCTGGTTTCAGAACCGACGCATGAAATGGAAGAAAGAGAGCAACCTGACCTCCACGGTGACAGGAACTGAACAG

[Hoxc5a 9 642]
Hs ATGAGCTCCTACGTAGCCAATTCATTCTATAAGCAGAGCCCCAATATCCCTTATAACATGCAAACTTGTGGGAACTATGGATCGGCCTCAGAGTGCTACGGCGGATTGGACATCACTTTCCCACCGCCTGCGCCTTCCAACTCTCTCCACGGGGTAGACATGGCTGCCAACCCCCGGGCTCACCCCGACCGCCCCGCCTGCAGCGCCGCGGCCGCTCCGGGACACGCTCCGGGCAGAGACGAAGCGGCTCCTCTGAACCCCGGGATGTACAGTCAGAAGGCGGCTCGCCCGGCGCTGGAGGAGCGAGCTAAGAGCAGTGGGGAGATCAAAGAGGAGCAGGCGCAGACAGGGCAGCCCGCCGGA------CTGAGCCAGCCACCGGCCCCGCCACAGATTTACCCGTGGATGACCAAACTGCACATGAGCCACGAGACGGACGGCAAGCGGTCCCGAACCAGTTACACGCGCTACCAGACTCTGGAACTCGAGAAAGAATTCCACTTTAACCGCTACCTCACTCGCCGCAGGCGCATAGAGATCGCCAACAACTTGTGTCTCAATGAGAGACAGATCAAGATCTGGTTCCAGAACCGCAGGATGAAGTGGAAGAAAGATTCCAAAATGAAAAGCAAAGAGGCT
Xt ATGAGTTCGTACGTAGCCAATTCATTCTATAAGCAAAGTCAAAATGTTCCATATTCCATGCAAAGTTATGGGAATTATGGATCTGTATCCGAGTGCTACAGTGGGTTGGATATTACATTCCCTTCTCCTGGTTCCTCTAACTCTCTGAGCGCTCTGGACATGCCTTCAAACCCAAATGCTAACTCTGAGCGGCCTTCCTGCACTGTTATGGGTTCTTCTGGGCACACTGTGGGAAGAGGAGAGCAGAGTGCACTCAACTCTGGGATTTACAATCAGAAAGCTGCGACTACATCGCTGGAGGAGAGATCTAAAGGGATTGAGAGCATCAAAACTGAGCCGGCACAGAGCACTCCACAAGGTGGGCAACCCCAGCAGCAGCAGCAGCAGCCACCACAAATATATCCTTGGATGACCAAACTGCACATGAGCCATGAAACGGACGGGAAGCGTTCCCGGACAAGTTACACTCGATACCAGACCCTGGAGCTGGAGAAGGAATTCCACTTTAATAGATACCTGACTCGCCGAAGGCGCATAGAGATCGCCAACAACCTCTGTCTAAACGAAAGGCAGATCAAAATTTGGTTCCAGAACCGACGGATGAAATGGAAGAAAGATACAAAAGTCAAGAGCAAAGACTCC
Dr ATGAGCTCATACGTTGGGAAGTCTTTTTCTAAGCAGCAAGACGCCTCCTCTTGTAGAATGCACACTTTTGACAACTATGGAGCTCACAGTGAGGCGTACGAAGGGCTTGATGGATCCTTCAGTTCTCAAATCCCCACCAACTCTTTGAGGCGGGAGGCGATAAACACAACCGACCGTGCAAGGAGCAGTGCAGCATCTCGTAGCTTTGTAAGCACTCACGGGTACAACCCCCTCAGTCACGGACTGTTGAGCCAAAAAGCCGAGGGGAATATGGAAGTTATGGAGAAGCCCAGCGGC---AAGAGCCGCACAGACGATATCAAAATGGAGACTACTTCAGCGATAAAGCAACAAACTAATTCGACTCAGCGTCAGAAC---CAGTCGCAGCCGCAGATATATCCGTGGATGACAAAGCTACACATGAGCCACGAATCTGACGGTAAAAGGTCACGAACCAGTTACACCCGGTACCAGACTCTGGAGTTGGAGAAAGAGTTCCATTTCAACCGATACCTCACACGTCGCAGACGTATTGAGATTGCCAATAACCTCTGCTTGAACGAGCGCCAAATTAAAATATGGTTCCAGAACCGTCGCATGAAGTGGAAGAAGGACTCAAAGTTGAAAGTAAAAGGAGGA
Tr ATTATCTCTTATGTTGACTGCTCGAATCCCAGGGAGAGCGCGACAACTTCTGACATTATGTTTAGTTTCGATCTGTCTGAGCGCAGGTCCGGCCGTTATGAAGGTGTTAACGGGATATTCACTTGTCCAGTTCCCACGACCTCCACTAAACGGGAGGAGATGAAAACTAGCCTGCGTGGCAGCGCGGAGACTCTTAGCAGCACGACCGTGGACGCAAGCGGGCTGAGCTACGGCGGCAACACACTGCTGGGACTAGGCGCAGACAGAGACCCGGAGAGGAGCGCAAAACTCGGCGGCAACAAGAGCCAGGAGAGCGAGAGAAGTGCGGAAAACGCGCAAACCGTCAAGCGAAACCCTCAAGTGACCGAGCGTCCGGACAGTGAGCAGCAGCCGCAGATTTATCCATGGATGACAAAGCTGCACATGAACCACGGTAAA---GGTAAACGTTCCAGGACCAGTTACACCCGCTACCAGACTCTGGAGCTGGAGAAAGAATTTCACTTCAACCGGTACCTGAGCCGCCGCAGGCGCATCGAGATCGCGCACAACCTGTGTCTAAACGAGAGGCAGATCAAAATCTGGTTTCAGAACAGAAGAATGAAATGGAAGAAAGACTCAAAGATCAAAGTGAAGGAGTAG
Tn ?????????????????????????????????????????????????????????ATGTTTAGTTTCGATCTGTCTGAGCGGAGGTCCGGCCGTTATGAAGGTGTTAACGGGATGTTCACTTGTCCAGTTCCCACGACCTCCGCTAAACTGGAGGAGATGAAAGCTAGCCTGCATGGCAGCGCGGAGAGTCCTAGCAGCAAGAGCGTGGACGCCAGCGATCTCAGCTACGGCAGCGACACGCTGGTGGGATTAGATGCGGACAGAGCCCCGGAGAGGAGCGTCAAACTCGGCGGCAACAAGAGCCAGGAAAGCGAGAGAACTGCGGAAAACGCGCAAACAGTCAAACGAAATCCCCAAGTGACCCAGCGTCCGGACAGAGAGCAGCAGCCACAGATTTATCCATGGATGACAAAACTGCACATGAACCACGAATCGGATGGTAAGCGTTCCAGGACCAGTTACACCCGCTACCAGACTCTGGAGCTGGAGAAAGAGTTTCACTTCAACCGGTACCTGAGTCGCCGCAGGCGCATCGAGATCGCGCACAACCTGTGTCTAAACGAAAGGCAGATCAAAATCTGGTTCCAGAACAGGAGAATGAAGTGGAAGAAAGACTCAAAGATCAAAGTGAAGGAGTAG
Ol ATGAGCTCACGTGTTGACGCCTCTGGTCTAGGGCAAAGCGAGACAACTTCTAACAAAATGTATAGCTTCGATCTATCTGGGCACAGGTCCAGCCAGTATGAGGGCGTAAATGGAATTTACTCCTGTCCCGTCCCCACGACCTCTGTGCAACGGGATGAGATGAGAGCCAGCCTGCGTGGCCAAACGGATACTCCTAGTAGCTCTTCCGTGGACGCAAGCGGGCTAAACTACGGCGACCGAACGCTGCTGGGACTAGGGGCAGTTGGAAACCCGGACAGGACCGCAAAATCCAGCGGCAGCAAGAACCAAGAGAGTGACAGAAACGCGGATAACACGCAGTCAGTGAAACGAAACACAAGTTTGAACCAGCTTCAGGAAAGTGAGCAGCGGCCGCAGATTTATCCATGGATGACAAAACTGCACATGAGCCACGAATCGGAGGGTAAGCGGTCCAGGACCAGTTACACCCGGTACCAGACTCTCGAACTGGAGAAAGAGTTTCACTTCAACCGGTACCTGAGCCGCCGCAGGCGCATAGAGATCGCCCACACTCTGTGTCTAAACGAGAGGCAGATCAAAATCTGGTTCCAGAACAGACGGATGAAGTGGAAGAAGGACTCAAAGCTCAAAGTGAAGGAGTAG
Ga ATGAGCTCGTATGTTGACAGCTGCAATCTCAGGCAAAGCGAGACAACTTCTAACACAATGTTTAGTTTCGATCTTTCCGGGCGCGCGTCCAGCCGCTTTGAGGGTGTCAATGGGATATTTACTTGTCCCGTCCCCACGACCTCCGCCGAACGGGAGGAGGTGAAAAGTAGCCTGCGTGGCAACGCGGATACTCCTGGCAGCTCGTCGGAGAACGCGAGCGCCTTCGGCTACGGCGGCGGCACGCTGCTGGGACTCGGGGCACAAGGAGACGCGGAGAGGGGCGCGAAATCCGGCGGAAACCAGAGCCAAGAGGGCGAGAGGGACGCGGTGAACGCGCAGGCGGTGAAACGACACGCGAGTGCGAGCCAGCTTCAGGACAGCGAGCAGCAGCCACAGATTTATCCATGGATGACAAAACTGCACATGAGCCACGAATCGGAGGGA---CGTTCCAGGACCAGTTACACCCGCTACCAGACTCTGGAGCTGGAGAAAGAGTTTCACTTCAACCGCTACCTGAGCCGCCGCAGGCGCGTAGAGATCGCCCACACCCTGTGTCTAAACGAGAGGCAGATCAAAATCTGGTTCCAGAACAGACGAATGAAGTGGAAGAAGGACTCAAAGGTCAAAGTGAAGGAATAA
On ????????????????????????????????????????????????????????????????????????????????????????????????????????????????????????????????????????????????????????????????????????????????????????????????????????????????????????????????????????????????????????????????????????????????????????????????????????????????????????????????????????????????????????????????????????????????????????????????????????????????????????????????????????????????GAATCGGAGGGTAAGCGGTCCAGGACCAGTTACACCCGCTATCAGACTCTGGAGCTGGAGAAAGAGTTTCACTTCAACCGGTACCTGAGCCGCCGCAGGCGCATAGAGATCGCCCACACTCTGTGTCTAAACGAGAGGCAGATCAAAATCTGGTTCCAGAACAGACGAATGAAGTGGAAGAAGGACTCAAAAATCAAAGTGAAGGAGTAA
Ab ATGAGCTCT---GTTGACAGCTCCAGTCTCAGGCAAAGCGAGACAAGTTCTAACACTATGTTTAGTTTCGATCTATCTGGGCGCGTGTCCAGCCATTATGAGGGTGTTAATGGGATATTCTCTTGTCCCGTCCCCACGACCTCTGTTCAACGGGAGGAGATGAAAACTAGCCTGCGTGGCAATACGGATATTCCAAGTAGCTCGTCTGTGGACGCCAGCGGGCTCAGCTACGGCAGCAGTAAGCTGCTCGGACGTGGGGCTGGCAGAGACCCGGAGAGAAGCGCAAAATCCGGCGGCAACATGAGCCAGGAGAGCGACAGAAACGCGGATAACACGCAGTCCGTGAAACGAAACACAAACGTGAACCAGCCTGAGGATAGTGAGCAGCGACCACAGATTTATCCATGGATGACAAAACTGCACATGAGCCACGAATCGGAGGGTAAGCGGTCCAGGACCAGTTACACCCGCTATCAGACTCTGGAGCTGGAGAAAGAGTTTCACTTCAACCGGTACCTGAGCCGCCGCAGGCGCATAGAGATCGCCCACACTCTGTGTCTAAACGAGAGGCAGATCAAAATCTGGTTCCAGAACAGACGAATGAAGTGGAAGAAGGACTCAAAAATCAAAGTGAAGGAGTAA

[Hoxc4a 9 762]
Hs ATGATCATGAGCTCGTATTTGATGGACTCTAACTACATCGATCCGAAATTTCCTCCATGCGAAGAATATTCGCAAAATAGCTACATCCCTGAACACAGTCCGGAATATTACGGCCGGACCAGGGAATCGGGATTCCAGCATCACCACCAGGAGCTGTACCCACCGCGCCCTAGCTACCCTGAGCGCCAGTATAGCTGCACCAGTCTCCAGGGGCCCGGCAATTCGCGAGGCCACGGGCCGGCCCAGGCGGGCCACCACCACCCCGAGAAATCACAGCTCTGCGAGCCGGCGCCTCTCTCAGGCGCCTCCGCCTCCCCGTCCCCAGCCCCGCCAGCCTGCAGCCAGCCAGCCCCCGACCATCCCTCCAGCGCCGCCAGCAAGCAACCCATAGTCTACCCATGGATGAAAAAAATTCACGTTAGCACGGTGAACCCCAATTATAACGGAGGGGAACCCAAGCGCTCGAGGACAGCCTATACCCGGCAGCAAGTCCTGGAATTAGAGAAAGAGTTTCATTACAACCGCTACCTGACCCGAAGGAGAAGGATCGAGATCGCCCACTCGCTGTGCCTCTCTGAGAGGCAGATCAAAATCTGGTTCCAAAACCGTCGCATGAAATGGAAGAAGGACCACCGACTCCCCAACACCAAAGTCAGGTCAGCACCCCCGGGCGCTGCGCCCAGCACCCTTTCGGCAGCTACCCCGGGTACTTCTGAAGACCACTCCGAGCAGCAACGGGCAGAGGACATTACCAGGTTATAA
Xt ATGATCATGAGTTCGTATTTGATGGACTCTAACTACATCGATCCGAAATTTCCTCCATGCGAGGAATATTCGCAAAATAACTATATCCCAGAGCACAGTCCGGAGTACTACAGCCGCTCCAGGGACCCTGCCTTTCAGCACCAC---CAGGACCTGTACCCGCCAAGAACTGCTTACCCAGAGCGCCAGTTCAGCTGTGCCAGTATCCAGGCGCCGGGCAACCCCAGGCTCCATGGGCAGCCCCAGAGCAACCACAACCTTGTAGGCAAATCTCAGCTGTGTGAGCATCCAACCCCATCCCTTGCCTCCAGCTCTCCCTCTCCTGCACCCACAGCCTGCACCCAGCCCACCTCTGAGCACCCCACCAACACTGCCTCTAAACAGCCCATAGTCTACCCCTGGATGAAGAAAATACACGTCAGTTCTGTGAATCCTAATTACACTGGGGGTGAGCCCAAGAGGTCCAGAACAGCCTATACCAGGCAGCAGGTCTTGGAACTGGAGAAGGAATTTCACTATAACAGATATCTGACCAGGCGAAGGCGCATTGAGATTGCCCATTCCCTGTGTCTGTCCGAGAGGCAGATCAAGATCTGGTTTCAGAACAGGAGGATGAAGTGGAAAAAGGACCACAGGTTACCAAATACTAAAGTCAGATCCAACGCTTCTAATGCTTCCAGCAACATCATTGCTTCTAGTGCTGCTGCCAGCGAGGATCTATCGCAACAGGATCAGCGA---GAGGATATTACAAGGTTATAA
Dr ATGATCATGAGCTCGTATTTGATGGACTCTAACTACATCGATCCGAAATTTCCTCCTTGCGAGGAATATTCGCAAAATAGCTACATTCCCGAACATAGCCCAGAATATTACAGCCGTGCAAGGGACAGTGGCTACCAGCATCACCACCAGGAGTTATACCCTCCGCGGGCAAGCTACCAGGAGCGTCAGTATAACTGTGCAAGCATCCCTGAGCCTGATACTCAAAGAGGACATGGACTGCCTCACGCGGGGCACCTGCTT---GGAAAAGGGCAATCATGTGAGCCCCCACCGTTACCCCTGTCTCCTGCCACCCCTTCGGCTGCATCTTCCGCCTGCAATCAAGCCACCCCGGAGCATCCCAACAGCTCAGCCTCTAAACAACCCGTAGTGTACCCATGGATGAAGAAAATTCACGTCAGCACCGTCAACTCTAGTTACAATGGAGCGGAACCCAAGCGGTCTAGAACTGCTTACACTCGCCAGCAAGTCTTAGAATTGGAGAAGGAATTCCACTATAATCGCTACTTAACACGGCGAAGACGTATCGAGATTGCTCATTCCTTGGTCCTCTCGGAGAGGCAAATCAAAATTTGGTTTCAGAACCGAAGGATGAAGTGGAAAAAAGACCATAGGCTGCCAAACACCAAAGTCAGATCCTCGTCCTCCGGGTCCAACACAAGCTCAGCGGCTGGCGTTGTGGCGGCAGCTTCCACCACTAACACCGGAACCGAGCGTGGCGAGGATATTACAAGGTTATAA
Tr ATGATCATGAGCTCGTATTTGATGGAGTCTAACTACATTGATCCGAAATTTCCTCCATGCGAGGAATATTCGCAAAACAACTACATCCCCGAGCATAGTCCAGAATATTACAGCCGCGCAAGGGACACTGGCTACCAGCATCACCACCAGGAGTTATATCCTCCGCGGGCGAGCTACCAAGAGCGCCAGTATAACTGTGCAAGCATCCCTGAACCTGACACGCCAAGGGGACATGGAATACCCCAATCTGCGCACCTGCTGACAGGGAAAGGGCAGTCATGTGAAACCCCACAGTTGTCCATGTCCCCCGCCACCCCACCGGCAGCAGCCTCCGCCTGCAACCAAGCTACCCCGGAGCATCCAAACAGCACAGCCTCCAAGCAGCCGGTGGTGTACCCGTGGATGAAGAAAATTCACGTCAGCACTGTGAACTCTGCGTACAATGGGACGGAACCCAAGCGGTCTAGGACAGCATACACCCGGCAGCAAGTCTTAGAATTGGAGAAGGAATTCCACTATAACCGCTATTTAACTCGGCGGAGGCGCATCGAGATCGCCCACGCCCTGGTTCTCTCCGAGCGACAGATAAAAATCTGGTTTCAAAACCGCAGGATGAAATGGAAAAAGGATCACAGGCTCCCGAACACCAAAGTGAGATCGTCTTCCTCCGGGTCCAACACAAGCTCAGCAGCCGGCGCTGTCGCCGCTGCCTCGGCCACTAACACTGGAGCACAGCATGCCGAGGATATTACCAGGTTATAA
Tn ATGATCATGAGCTCGTATTTGATGGAGTCTAACTACATTGATCCGAAATTTCCTCCATGCGAGGAATATTCGCAAAATAACTACATCCCCGAGCATAGTCCAGAATATTACAGCCGCGCAAGGGACACTGGCTACCAGCATCACCACCAGGAGTTATATCCTCCGCGGGCGAGCTACCAAGAGCGCCAGTATAACTGTGCAAGCATCCCTGAACCTGACACGCCAAGGGGACATGGAATACCCCAATCTGCGCACCTGCTGACAGGAAAAGGGCAGTCATGTGAAACCCCACAGTTGTCCATGTCCCCCGCCACCCCACCGGCCGCAGCCTCTGCCTGCAACCAAGCTACCCCGGAGCATCCCAACAGCACAGCCTCCAAGCAGCCGGTGGTGTACCCGTGGATGAAGAAAATTCACGTCAGCACTGTGAACTCTGCGTACAATGGGACGGAACCAAAGCGGTCTAGGACAGCATACACCCGGCAGCAAGTCTTAGAATTGGAGAAGGAATTCCACTATAACCGCTATTTAACTCGGCGGAGGCGCATCGAGATCGCTCACGCCCTGGTTCTTTCCGAGCGACAGATAAAAATCTGGTTTCAAAACCGCAGGATGAAATGGAAAAAGGATCACAGGCTCCCGAACACCAAAGTGAGATCTTCTTCCTCCGGGTCCAACACAAGCTCCGCAGCCGGCGCTGTCGCCGCTGCTTCAGCCACTAACACTGGAGCACAGCATGCCGAGGATATTACCAGGTTATAA
Ol ATGATCATGAGCTCGTATTTGATGGAGTCTAACTACATTGATCCGAAATTTCCTCCATGCGAGGAATATTCGCAAAATAACTACATTCCCGAT---AGTCCAGAATATTACAGCCGCGCGAGGGACACTGGCTACCAGCATCACCACCAGGAGTTATATCCTCCGCGGGCGAGCTACCAGGAGCGCCAGTATAACTGTGCAAGCATCCCCGAGCCTGACACGCCAAGGGGACATGGAATACCCCATTCTGCGCACCTGCTGGCAGGAAAAGGGCAATCATGTGAAACGCCACAGTTGTCCATGTCCCCTGCCACCCCACCGGCCGCTGCCTCCGCCTGCAACCAAGCTACCCCGGAGCATCCAAACAGCACAGCATCCAAGCAGCCGGTGGTGTACCCATGGATGAAGAAAATTCACGTCAGCACTGTGAACTCCGGTTACAATGGGACGGAGCCAAAGCGGTCTAGGACAGCATATACCCGCCAGCAAGTCTTAGAATTGGAGAAGGAATTCCACTATAACCGATATTTAACACGGCGGAGGCGCATCGAGATTGCGCACACCCTGGTGCTCTCCGAGCGACAGATTAAAATCTGGTTTCAGAACCGCAGGATGAAATGGAAAAAGGACCACAGGCTCCCGAACACCAAAGTGAGGTCGTCCTCCTCCGGGTCCAACACAAGCTCAGCAGCCGGCGGAGTGGCCGCTGCCTCGGCCACTAACAGTGGAGCACAGCATGGCGAGGATATTACCAGGTTATAA
Ga ATGATCATGAGCTCGTATTTGATGGAGTCTAACTACATTGATCCGAAATTTCCTCCATGCGAGGAATATTCGCAAAATAACTACATCCCCGAGCATAGTCCCGAATATTACAGCCGCGCAAGGGAGACTGGCTTCCAGCATCACCACCAGGAGTTATATCCTCCGCGGGCGAGCTACCAAGAGCGCCAGTATAACTGTGCAAGCATCCCCGAACCCGACACGCCAAGGGGACATGGAGTACCCCATTCTGCGCACCTGCTGACAGGGAAAGGGCAATCATGTGAAACCCCACAGTTGTCCATGTCCCCCGCTACCCCACCGGCCGCAACCTCCGCCTGCAACCAAGCTACCCCGGAGCATCCAAACAGCACAGCCTCCAAGCAGCCCGTGGTGTACCCGTGGATGAAGAAAATTCATGTCAGCACTGTGAACCCGGGTTACAATGGGACGGAGCCCAAGCGGTCTAGGACAGCCTACACGCGGCAGCAAGTCTTAGAATTGGAGAAGGAATTCCACTATAACCGATATTTAACTCGGCGGAGGCGCATCGAGATCGCCCACACCCTGGTTCTCTCCGAGCGACAGATTAAAATCTGGTTTCAAAACCGCAGGATGAAATGGAAAAAGGATCACAGGCTGCCGAACACCAAAGTGAGATCCTCTTCCTCCGGGTCCAACACAAGCTCGGCAGCCGGCGCCGTGGCCGCTGCCTCGGCCACTAACACTGGAGCACAGCATGCCGAGGATATTACCAGGTTATAA
On ATGATCATGAGCTCGTATTTGATGGAGTCTAACTACATTGATCCGAAATTTCCTCCATGCGAGGAATATTCGCAAAATAACTACATCCCCGAGCATAGTCCAGAATATTACAGCCGCGCAAGGGACACTGGCTACCAGCATCACCATCAGGAGTTATATCCTCCGCGGGCGAGCTACCAAGAGCGCCAGTATAACTGTGCAAGCATCCCTGAACCTGACACGCCAAGGGGACATGGAATACCCCATTCTGCGCATCTACTGACAGGGAAAGGGCAGTCATGTGAAACCCCACAGTTGTCCATGTCCCCCGCCACCCCACCGGCCGCAACCTCCGCCTGCAACCAAGCTACCCCGGAGCATCCAAACAGCACAGCCTCCAAACAGCCTGTGGTGTACCCATGGATGAAGAAAATTCACGTCAGCACTGTGAACTCTGGTTACAATGGGACGGAGCCCAAGCGGTCTAGGACAGCATACACCCGGCAGCAAGTCTTAGAATTGGAGAAGGAATTCCACTATAACCGATATTTAACTCGGCGGAGGCGCATCGAGATCGCACACACCCTGGTTCTCTCCGAGCGGCAGATTAAAATCTGGTTTCAAAACCGCAGGATGAAATGGAAAAAGGATCACAGGCTCCCGAACACCAAAGTGAGATCCTCGTCCTCTGGGTCCAACACAAGCTCAGCAGCCGGCGCTGTTGCCGCTGCCTCGGCCACTAACACGGGAGCCCAGCATGGCGAGGATATTACCAGGTTATAA
Ab ATGATCATGAGCTCGTATTTGATGGAGTCTAACTACATTGATCCGAAATTTCCTCCATGCGAGGAATATTCGCAAAATAACTACATCCCCGAGCATAGTCCAGAATATTACAGCCGCGCAAGGGACACTGGCTACCAGCATCACCATCAGGAGTTATATCCTCCGCGGGCGAGCTACCAAGAGCGCCAGTTTAACTGTGCAAGCATCCCTGAACCTGACACGCCAAGGGGACATGGAATACCCCATTCTGCGCATCTACTGACAGGGAAAGGGCAATCATGTGAAACCCCACAGTTGTCCATGTCCCCCGCCACCCCACCGGCCGCAACCTCCGCCTGCAACCAAGCTACCCCGGAGCATCCAAACAGCACAGCCTCCAAACAGCCTGTGGTGTACCCATGGATGAAGAAAATTCACGTCAGCACTGTGAACTCTGGTTACAATGGGACGGAGCCCAAGCGGTCTAGGACAGCATACACCCGGCAGCAAGTCTTAGAATTGGAGAAGGAATTCCACTATAACCGATATTTAACTCGGCGGAGGCGCATCGAGATCGCACACACCCTGGTTCTCTCCGAGCGGCAGATTAAAATCTGGTTTCAAAACCGCAGGATGAAATGGAAAAAGGATCACAGGCTCCCGAACACCAAAGTGAGATCCTCCTCCTCTGGGTCCAACACAAGCTCAGCAGCCGGCGCTGTTGCCGCTGCCTCGGCCACTAACACCGGAGCTCAGCATGGCGAGGATATTACCAGGTTATAA

[Evx2 10 1236]
Hs ATGATGGAAAGAATAAGAAAAGAGATGATTCTGATGGAGAGAGGGCTGCACAGCCCTACGGCGGGCAAGAGATTCTCCAACTCGGCTGGCAATGCTGTGCTCGAGGCCCTGGAAAATTCGCAGCACCCGGCTCGCCTAAGCCCGCGCCTGCCGTCTGCCCCCCTGCACAGCGCTCTGGGAGAACTCCCCGCCAAGGGCAAATTCGAAATAGACACTTTGTTCAACCTGCAGCACACGGGCGAAAGCACCGTCTCCTCCGAAATCTCCTCCGCCGAGAGCCGCAAGAAGCCGGGCCATTATTCAGAGGCGGCCGCTGAGGCCGACATGAGCAGCGACGTGGAGGTGGGCTGCTCCGCGCTTCGCTCCCCCGCTCAGCTTAAGGAAAACAATAAAGGGTACGCAGAGAGCGGCTCGGCTGCCGGCACGTCGGCGTCGGGCTCAGGCAGCGGCGGGAGCGCGGCGCTGGGTGGCTCCGGCTCTGATCAAGTGCGGCGCTACCGTACGGCGTTCACCCGCGAGCAGATCGCGCGCCTGGAGAAGGAGTTCTACCGGGAGAACTATGTGTCGCGGCCCCGCCGGTGCGAGCTGGCCGCGGCACTCAACCTGCCCGAAACCACCATCAAGGTGTGGTTCCAGAACCGGCGCATGAAGGACAAGCGGCAGCGCCTGGCCATGTCCTGGCCGCACCCAGCCGACCCCAGCTTCTACACCTACATGATGACGCACGCGGCCGCCACCGGAAGCCTGCCCTACCCCTTCCACTCGCACGTGCCGCTGCACTACTACCCGCACGTGGGCGTCACGGCGGCGGCGGCCGCGGCTGCAGCCTCAGCCGCGGCTTCGTCGCCCTTCGCTACTTCCATCCGGCCACTGGACACCTTCCGCGCCCTCTCGCACCCCTACTCTCGGCCGGAGCTGCTGTGTAGCTTCCGCCACCCTGGTCTCTACCAGGCTCCCGCGGCCGCCGCGGGGCTCGCGGCAGCCGCAGCGGCTGCGGCCTCCTCGGCGGCGGCGGCCGGCGCGCCCAGCGGCGGCTCTGCACCCTGCTCGTGCCTCAGTTGCCACAGCAGTCAGTCGGCGGCGGCAGCCGCGGCAGCCGGGGGAGGCTCGGACTTCGGCTGCAGCGCGGCGGCGCCGCGTTCCGAGAGCGGCTTCCTGCCCTACTCGGCCGCGGTGCTTAGTAAGACGGCCGTGAGCCCGCCGGACCAGAGGGACGAGGCTCCGCTCACCAGATAA
Xt ATGATGGAAAGGATAAGAAAGGAGATGATTCTCATGGAGAGAGGCTTGCACAGCCCAGGATCAGGCAAGCGGCTTCCCGACCCAGCTGGGAATGCAGTGCTAGAGGCCCTGGAACATGCTCACCACGCCGGCCGCCTCAGCCCCAGGATCACCTCCTCCTCCCTGCATGGAGCCATAGGGGAGCACCACAGCAAGGGCAAGTTTGAGATCGAATCTCTCTTCGGCATCTCTCATTCAACGGAGGAAAGTAAC---GGCGATATCTCCGGGGCTGACAGGGGAAAGAAGCTCAGCCAGTATCCCGAAGTTTCCAAAGAAGCCGATATGAACAGTGATGTGGAGGTGGGCTGCGCAGGGCTGCGCTCCCCGAACCAACTCAAGGAAAGCAGCGGTAACGTTACAGACAGTGGATCATCCGTGGCCACCGGCTCCTCAACGCCGTCCCTGAATGGGCTCAATCCCGTCGGGAGTTCTAGTTCGGATCAGGTGCGCCGGTACCGAACAGCATTTACCCGGGAGCAGATTGGGCGCCTGGAGAAGGAATTCTACCGGGAGAATTACGTGTCCCGGCCCAGGAGATGCGAATTGGCCGCTGCCCTAAACCTCCCGGAGACCACCATCAAGGTCTGGTTCCAGAACCGGCGCATGAAGGACAAGAGGCAACGCCTGGCCATGTCTTGGCCTCACCCAGCAGATCCGAGCTTCTACACTTACATGATGACCCACGCTGCGGCCACCGGGAGTCTGCCTTACCCCTTTCACTCCCATGTACCCTTGCACTACTATCCCCACGTTGGGGTAACTGCGGCTGCGGCGGCTGCTGCAGCCTCTGCTGCGGCCGCTTCCCCCTTTGCTACCTCCATCCGCCCTCTGGACACTTTCCGTGCCCTCTCCCACCCTTACTCCAGACCGGAACTTCTGTGCAGTTTTAGACACCCAGGTCTCTACCAATCCCCGGCTGGGATCAACAGCACCGCGGCAGCTGCAGCAGCTGCGGCGGCCGCAGCAGCTGCCTCAGCACCG---------GGCTCTTCTCCTTGCTCCTGCCTCAGTTGTCATAGCAACCAGACAGCTTCAGCCCTGGGCTCAGCCAGCAGGGGGTCGGATTTCACTTGCACTGCGGCCTCCCAAAGATCAGAAAGCAGCTTTCTCCCCTACTCAGCAGCAGTACTCAGCAAAACGTCAGTGTCCCCCCCGGATCAGAGAGAGGAGACCCCCCTGACAAGATAA
Dr ATGATGGAGAGGATAAGAAAAGAAATGATTCTGATGGAAAGGGGACTACACAGTCCAGTGGCAGGGAAGAGGCTCTCCGACTCGGCCGGGAACGCGGTGCTCGAGGCCCTGGAAAATTCCCAGCACGCAGGTCGCCTCAGCCCGAGAATAACTTCCGCCTCGCTGCATGGG---------GATATTCCCACCAAAGGCAAGTTCGAGATCGACAGCTTATTTGGGAACCACCACAAC---GACAACACTTCCTCAACAGAAGTGTCGTCCTCCGAAAGCCGGAAGAAAATAAACCTGTATCCTGAAGTTTCTCCTGACTCCGACATGAACAGCGATGTGGAAGTGGGCTGCCCGTCTCATCGTTCCCCGAGCCAACACAAGGAGAACAACAAAGGTTTCTCGGACAGCAATTCAGGAGGCTCCAGTTCATCCTCTCTATCGAATCTTAACGGTAATTCCATGGGAAACAGCAGCTCGAGCGACCAGGTGAGGAGGTACCGGACTGCTTTTACCCGAGAGCAGATTGGAAGACTGGAGAAAGAATTTTACAGGGAAAACTACGTCTCGAGACCCAGGAGATGTGAATTAGCCGCAGCATTAAACCTGCCCGAAACAACAATAAAGGTGTGGTTTCAGAATCGACGAATGAAGGACAAGCGGCAGCGGCTTGCCATGTCCTGGCCACATCCCGCCGATCCCAGCTTCTACACCTATATGATGACGCACGCCGCCGCCACCGGAAGTCTGCCTTACCCTTTTCATTCCCACATGCCACTACACTATTACCCCCATGTCGGTGTCACGGCAGCAGCTGCTGCGGCAGCCGCCTCAGGAGCCGCATCCTCACCTTTTGCTACCTCTATACGTCCCCTTGATACTTTCCGTGCGCTTTCTCATCCATATTCGCGCCCAGAGCTGCTGTGTAGCTTTCGACATCCAGGACTGTACCAGTCACCCGCTGGTTTAAACAGCTCGGCGGCTGCGTCGGCGGCAGCGGCGGCGGCGGCAGCGGCTGCGGCGGTCGCGCCCTCGGCTACCGGGCCGTGCTCGTGTCTCAGCTGCCACAGCAGTCAGGCCGCCAGCGCACTGGGCTCCAGGAGCTCCAGCTCTGATTTTACCTGCACGGCGACCGGGCAAAGGTCTGAGAGCGGATTTTTGCCATACTCGGCGGCAGTCCTCAGCAAAACCGCGGTGCCCTCACCGGACCAGAGAGAAGAAAGCGCGCTTAATAGATAG
Tr ATGATGGAGCGGATAAGAAAAGAGATGATATTGATGGAGAGAGGTCTGCACAGCCCCGTGGCGGGGAAGAGGCTCACAGACGCGCCGGGGAACTCGGTGCTGGAGGCCCTAGAAAATTCCCAGCACAGCGGACGGCTGAGCCCGAGAATAACTTCGGCTTCCCTCCATGGCAATCTGGGGGACATCCCGAGCAAAGGCAAATTCGAGATTGACAGTCTGTTCGGCACGCACCACAGCAGCGACAACGCGTCTTCGGTGGACATTAACTCGTCGGAGAACAGGAAGAAAATGAGCATTTATTCCGAAGTTTCTCCAGATTCCGACATTAACAGCGATGTGGAGGTGGGCTGCCCTGCGCACCGCTCCCCGAGCCAGCATAAGGAGAACAACAAAGGTTTCTCAGACAGCAACAACGGCTCCTCCAGCTCGAACTCCGGGGCGAACATTAACGGGAATTCCTCGGCAGGATCGAATAATTCCGACCAAGTGAGACGGTACCGGACCGCTTTCACCAGAGAGCAGATCGCGCGGCTGGAAAAGGAGTTTTACAGAGAAAATTACGTTTCCAGACCGAGAAGATGTGAATTAGCCGCAGCGCTAAATCTGCCCGAAACGACAATTAAGGTTTGGTTCCAGAACAGGAGGATGAAGGATAAAAGGCAGCGTTTGGCGATGTCCTGGCCTCATCCAGCGGACCCCAGCTTTTACACCTACATGATGACGCACGCTGCAGCTACAGGAAGTCTCCCTTACCCTTTCCACTCGCACATGCCGCTGCACTACTACCCTCACGTCGGCGTCACGGCAGCAGCGGCCGCGGCCGCCGCCACCGGCGCGGCCTCGTCGCCATTCGCCACCTCCATCCGGCCCCTCGATACCTTCCGCGCGCTGTCACACCCATACTCACGGCCAGAGCTCCTGTGCAGCTTCAGACACCCGGGACTGTACCAGTCGACGGCGGGGCTGAATAGCTCCGCGGCGGCGTCGGCGGCGGCCGCGGCCGCGGCGGCGGCGGCGGCGGTGGCCCCGTCCGCCAGCGGGCCCTGCTCCTGCCTCAGCTGTCACAGCAGCCAGGCGGCCAGCGCACTGGGCTCCAGGAGCGCCGGGGCCGACTTCACCTGCACGGCGTCGGGCCAGAGGTCTGAGAGTGGATTTCTGCCCTATTCTGCAGCAGTTCTCAGCAAGACCTCAGTCCCCTCACCGGACCCGCGGGAGGAAACCTCCCTGACCAGATAA
Tn ATGATGGAGCGGATAAGAGAAGAGATGATATTGATGGAGAGAGGTCTGCACAGCCCCGTGGCGGGGAAGAGGCTCGCAGACGCGCCAGGGAACTCGGTGCTGGAGGCCCTGGAAAACTCCCAGCACAGCGGACGGCTGAGTCCGAGAATAACTTCGGCGTCCCTCCATGGCAACCTCGGGGACATCCAGAGCAAAGGCAAGTTCGAGATTGACAGCCTTTTCGGCACGCACCACGGCAGCGACAACGCGTCTTCTGTGGACATTACTTCATCGGAAAACAGAAAGAAAATGAGCATTTATTCCGAAGTTTCACCAGATTCCGACATCAACAGCGATGTGGAAGTGGGATGCCCTTCGCACCGCTCCCCGAGCCAGCACAAGGAAAACAACAAAGGCTTCTCGGACAGCAACTCCGGCTCCTCCAGCTCAAACTCCGTGGCTAACATGAACGGAAATTCAGCGGGAGGCTCGAATAACTCCGACCAAGTGAGACGGTACCGGACTGCTTTCACCAGGGAACAGATCGCACGGCTGGAGAAGGAGTTTTACCGAGAAAATTACGTTTCCAGACCGAGAAGATGTGAATTAGCCGCAGCGCTAAATCTGCCCGAAACCACAATTAAGGTGTGGTTCCAGAACAGGAGGATGAAGGACAAACGGCAGCGCTTGGCGATGTCCTGGCCTCATCCAGCAGATCCCAGCTTTTACACCTACATGATGACGCACGCTGCAGCTACAGGAAGTCTGCCTTACCCTTTCCACTCGCACATGCCGCTGCACTACTACCCACACGTCGGCGTCACGGCGGCAGCGGCGGCCGCCGCCGCCACCGGCGCCGCCTCGTCGCCTTTCGCCACCTCCATCCGCCCCCTCGACACCTTCCGCGCGCTCTCGCACCCATACTCACGGCCGGAGCTCTTGTGCAGCTTTCGACACCCGGGACTGTACCAGTCGACGGCGGGACTGAACAGCTCCGCGGCAGCCTCGGCGGCGGCCGCGGCGGCGGCGGCGGCGGCGGCGGCGGCGCCGGCCGCCAGCGGGCCATGCTCCTGCCTCAGCTGTCACAGCAGCCAAGCGGCCAGCGCGCTGGGCTCCAGGAGCGCCACCGCTGACTTCACCTGCACCGCGTCGGGCCAAAGGTCCGAGAGTGGATTTCTGCCCTATTCTGCAGCTGTTCTCAGCAAGACCTCAGTCCCCTCGCCGGACCAGCGGGAGGAGAGCTCCCTGACCAGATAA
Ol ATGATGGAGAGGATAAGAAAAGAGATGATATTGATGGAGAGGGGTCTGCACAGTCCTGTCGCGGGGAAGAGGCTCGCAGACGTGCCGGGAAATTCCGTCCTGGAGGCCCTGGAAAACTCTCAGCATGGCGGACGACTGAGCCCGAGAATAACTTCGGCTTCTCTGCACGGAAATCTTGGGGACATCCCGACTAAAAGCAAATTTGAAATTGACAGCCTTTTTGGCACACACCATAACAGCGAGAACAGCGCGTCGGTGGAGATCTCCTCGTCGGAAAGCAGGAAGAAAATGAGCCTTTACTCCGAAGTTTCGCAAGAATCCGACATTAACAGCGATGTGGAGGTGGGATGCCCTGCGCATCGCTCCCCCAGCCAGCACAAGGAAAACAACAAAGGTTTTTCAGACAGTAACTCTGCGTCGTCCAGCTCAAACTCCCTCCAGAGCATGAACGGC---TCCACGGGGGGATCAAACAATTCAGACCAGGTCAGGAGGTATCGGACTGCTTTCACCCGAGAACAAATAGGCAGACTGGAAAAGGAGTTTTACCGGGAGAATTACGTATCGAGGCCGAGGAGGTGTGAACTGGCCGCTGCGCTAAACCTGCCCGAAACGACGATTAAGGTGTGGTTCCAGAACAGGCGGATGAAGGACAAACGGCAGCGCTTGGCCATGTCTTGGCCCCATCCGGCAGACCCCAGCTTCTACACCTACATGATGACGCACGCTGCAGCCACAGGAAGTCTGCCTTATCCTTTCCACTCGCACATGCCTCTACATTACTACCCTCACGTCGGTGTCACGGCAGCAGCAGCGGCCGCCGCAGCCTCCGGCGCAGCCTCGTCACCTTTCGCCACTTCCATCCGCCCCCTCGACACCTTCAGAGCGCTGTCCCATCCATACTCCCGACCAGAGCTCCTGTGCAGCTTCAGACACCCGGGACTGTACCAGTCACCAGCTGGCCTCAACAGCTCCGCGGCGGCATCTGC???????????????????????????????????????????????????????????????????????????????????????????????????????????????????????????????????????????????????????????????????????????????????????????????????????????????????????????????????????????????????????
Ga ATGATGGAGAGGATAAGGAAAGAGATGATATTGATGGAGAGAGGTCTGCACAGTCCTGTTGCAGCTAAGAGGCTCGCAGACACGCCTGGAAATTCAGTGCTGGAGGCCCTGGAAAACTCTCAGCACAGCGGACGGTTGAGCCCCAGAATAACTTCGGCTTCGCTCCATGGAAATCTTGGGGACATCCCGACAAAAGGCAAATTTGAAATTGACAGTCTTTTCGGTTCTCACCACAACAGCGAAAATACCTCTTCGACGGAAATTTCTTCGTCAGAAAGCAGGAAGAAAATGAGCCTTTACTCCGAAGTTTCGCCAGATTCAGATATTAACAGCGATGTTGAGGTGGGATGCCCTTCGCATCGATCCCCGAGCCAGCACAAGGAAAACAACAAAGGATTTTCAGATTCT------GGATCTTCCAGCTCGAACTCCCTCCAGAATATGAACGGTAATTCATCGGGAGGATCGAACAATTCAGACCAAGTGAGAAGATATCGGACTGCTTTCACCCGAGAACAGATCGGCAGACTGGAAAAAGAGTTTTACCGGGAAAATTACGTTTCGAGACCAAGAAGATGTGAATTAGCCGCAGCGCTGAATCTGCCCGAGACTACAATTAAGGTGTGGTTCCAGAACAGGCGGATGAAGGATAAAAGGCAGCGCCTGGCGATGTCCTGGCCCCATCCGGCCGACCCCAGCTTCTACACCTACATGATGACGCACGCGGCAGCTACAGGAAGCCTACCATACCCTTTCCACTCGCACATGCCTCTCCACTACTACCCGCACGTCGGCGTCACGGCAGCGGCGGCCGCCGCCGCCGCCGCCGGTGCCGCCTCCTCGCCTTTCGCCACTTCCATCCGGCCCCTCGACACCTTCCGGGCGCTCTCGCATCCGTACTCGCGGCCGGAGCTCCTGTGCAGCTTCAGGCACCCGGGACTCTACCAGTCACCCGCCGGCCTGAATAGTTCGGCCGCGGCGTCGGCGGCTGCGGCCGCGGCCGCTGCGGCGGCGGCCAGCGCGCCGTCGGCGGCCGGGCCCTGCTCGTGTCTGAGCTGCCACAGCAGCCAGGCGGCGAGCGCGCTCGGCTCCAGGAGCGCGAGCGCGGACTTTACCTGCACGGCTTCCGGGCAAAGATCCGAGAGTGGATTTCTGCCGTATTCCGCCGCGGTGCTCAGCAAGACGTCAGTCCCGTCACCGGACCCACGAGAAGAAACCTCACTGAACAGATAA
On ATGATGGAGAGGATAAGAAAAGAGATGATATTGATGGAGAGAGGTCTCCACAGTCCTGTCGCCGGGAAGAGGCTCGCAGACACGCCTGGAAATTCAGTGCTGGAGGCCCTGGAAAACTCCCAGCACGGCGGACGACTAAGCCCGAGAATAACTTCCGCTTCCCTCCATGGAAATCTTGGGGACATCCCGACGAAAAGCAAATTTGAAATTGACAGTCTTTTCGGTACACACCACGGCAGTGAAAATTCTTCCTCGGCGGAAATTTCCTCGTCAGAAAGCAGGAAGAAAATGAGTCTTTATTCCGAAGTTTCGCAAGAATCAGATATTAACAGTGATGTGGAAGTGGGATGCCCTGCGCATCGCTCCCCGAGCCAGCACAAGGAAAACAATAAAGGTTTTTCAGACAGTAGCTCTGGATCTTCCAGCTCAAACTCCCTCCAGAACATGAACGGTAATTCAACGGGGGGATCAAACAATTCAGATCAAGTCAGAAGGTATCGGACTGCTTTCACCAGAGAACAAATCGCAAGACTGGAAAAAGAGTTTTACAGGGAAAATTATGTTTCGAGACCGAGAAGATGTGAGTTAGCGGCGACGCTAAATTTGCCCGAAACTACAATTAAGGTGTGGTTCCAGAACAGGCGGATGAAGGATAAAAGGCAGCGTTTGGCGATGTCCTGGCCCCATCCAGCAGACCCTAGCTTCTACACTTACATGATGACGCACGCGGCAGCTACAGGAAGTCTACCTTACCCTTTCCACTCGCACATGCCTCTACATTACTACCCGCACGTCGGTGTCACGGCAGCAGCAGCGGCCGCCGCCGCCACCGGTGCCGCCTCGTCACCTTTCGCCACTTCCATCCGCCCCCTCGATACCTTCCGAGCGCTCTCCCACCCATACTCACGGCCAGAGCTCCTGTGCAGCTTCAGGCACCCGGGACTCTACCAGTCGCCTGCAGGCCTGAATAGCTCGGCCGCTGCATCCGCGGCGGCGGCGGCCGCTGCAGCGGCGGCTGCGGTCGCTCCGTCAGCCACCGGGCCCTGTTCGTGCCTGAGCTGCCACAGCAGCCAGGCGGCAAGCGCATTGGGCTCCAGGAGCGCCAGCGCTGACTTTACCTGCACAGCTTCCGGGCAAAGATCCGAGAGTGGATTTTTGCCGTATTCTGCTGCGGTTCTAAGCAAGACTTCAGTCCCGTCACCAGACCAGCGAGAAGAAACTTCACTTAACAGATAA
Ab ATGATGGAGAGGATAAGAAAAGAGATGATATTGATGGAGAGAGGTCTCCACAGTCCTGTCGCCGGGAAGAGGCTCGCAGACACGCCTGGAAATTCAGTGCTGGAGGCCCTGGAAAACTCCCAGCACGGCGGACGACTAAGCCCGAGAATAACTTCCGCTTCCCTCCATGGAAATCTTGGGGACATCCCGACGAAAAGCAAATTTGAAATTGACAGTCTTTTCGGTACACACCACGGCAGTGAAAATTCTTCCTCGGCGGAGATTTCCTCGTCAGAAAGCAGGAAGAAAATGAGCCTTTACTCCGAAGTTTCGCAAGAATCAGATATTAACAGTGATGTGGAAGTGGGATGCCCTGCGCATCGCTCCCCGAGCCAGCACAAGGAAAACAATAAAGGTTTTTCAGACAGTAGCTCTGGATCTTCCAGCTCAAACTCCCTCCAGAACATGAACGGTAATTCAACGGTGGGATCAAACAATTCAGATCAAGTCAGAAGGTATCGGACTGCTTTCACCAGAGAACAAATCGCAAGACTGGAAAAAGAGTTTTACAGGGAAAATTATGTTTCGAGACCGAGAAGATGTGAGTTAGCGGCGACGCTAAATTTGCCCGAAACTACAATTAAGGTGTGGTTCCAGAACAGGCGGATGAAGGATAAAAGGCAGCGTTTGGCGATGTCCTGGCCCCATCCAGCAGACCCTAGCTTCTACACTTACATGATGACGCACGCGGCAGCTACAGGAAGTCTACCTTACCCTTTCCACTCGCACATGCCTCTACATTACTACCCGCACGTCGGTGTCACGGCAGCAGCAGCGGCCGCCGCCGCCACCGGTGCCGCCTCGTCACCTTTCGCCACTTCCATCCGCCCCCTCGATACCTTCCGAGCGCTCTCCCACCCATACTCACGGCCAGAGCTTCTATGCAGCTTCAGGCACCCGGGACTCTACCAGTCGCCTGCAGGCCTGAATAGCTCGGCCGCTGCATCCGCGGCGGCTGCGGCCGCGGCCGCGGCAGCTGCGGTAGCTCCGTCAGCCACCGGGCCCTGTTCGTGCCTGAGCTGCCACAGCAGCCAGGCGGCAAGCGCATTGGGCTCCAGGAGCGCCAGCGCTGACTTTACCTGCACAGCTTCCGGGCAAAGATCCGAGAGTGGATTTTTGCCGTATTCTGCTGCGGTTCTAAGCAAAACTTCAGTCCCGTCACCAGACCAGCGAGAAGAAACTTCACTTAACAGATAA


[Hoxd12a 9 774]
Hs ATGTGTGAGCGCAGTCTCTACAGAGCGGGCTATGTGGGCTCGCTTCTGAATCTGCAGTCGCCAGACTCTTTCTACTTCTCCAACCTGAGGCCGAATGGCGGCCAGTTGGCCGCGCTTCCCCCTATCTCCTACCCGCGCGGC---------GCGCTGCCCTGGGCCGCCACGCCCTCCTGCGCCCCCGCGCAGCCTGCGGGCGCCACTGCCTTCGGCGGCTTCTCGCAGCCCTACCTGGCTGGCTCCGGGCCTCTCGGCCTGCAGCCCCCAACAGCCAAAGACGGACCC---GAAGAGCAGGCTAAGTTCTATGCGCCCGAAGCGGCCGCTGGGCCAGAGGAGCGCGGTCGTACCCGGCCGTCCTTCGCCCCCGAGTCTAGCCTGGCTTACGCTGGTGTGGGTGCCACGCCGGGCTCCACGACCCTGCTCCAGGGGGCTCCCTGCGCCCCTGGCTTCAAGGACGACACCAAGGGCTTGAACATGACAGTGCAGGCGGCGGGCGTTGCCTCTTGCCTGCGACCTTCACTGCCCGACGGTAAACGGTGCCCATGCTCCCCGGGCCGGGCCCGCAAGAAGCGGAAACCCTACACGAAGCAGCAGATTGCGGAGTTGGAGAACGAATTCCTCGTCAACGAATTCATCAACAGGCAGAAACGCAAGGAATTGTCCAATAGGCTGAACCTCAGCGACCAGCAAGTCAAAATCTGGTTCCAGAACAGGCGTATGAAGAAGAAGCGCGTGGTGCTTCGGGAGCAGGCGCTGGCGCTCTACTAG
Xt ATGGAAGGCTTGAGAGGAGGAGGAGAGGGACCCTCCAGTAACCAGTGCAGGAATTTCCTCTCCAGCCCCTCGGTGTTTGGGAGC------CCCTCCAGCAGGACGGTGCCGGGATTGGCCTATTCTGCCCCAGATCGCTCCGGCTCAGCCCGGGCAGAGGCCACCAAGGAAGGTACTTGCCCCGCTGGCCCGTCTGGCCCATCCCTTGGCTATGGACACTTCGGCAACGGATACTACAGCTGTCGCATGTCGCATGGGGTCGGGCTACAACAGAACCCCCTGAAATCCTCCAGCCATGCCTCCCTAGGGGGCTTCCCAGTGGAGAAATATATGGACGTGTCTGGCTTGGCCAGTACCAGTGTCCCCAGCAATGAGGTGTCTTCCAGGTACACCAACCCCTACCATGTCCCTGGCTACTTGGATATGGTGTCCACCTTTAGCTCTGGGGAGCCCAGACACGAAGCGTACATCTCAGTTTATTGTCCTAAAGACCAGTCCCAAGCCCCACACTTCTGGAAGTCCTCCTTCCCAGGAGATGTAGCGCTAAACCAGGCGGACATGTGTGGCAGGAAGAAGAGGGTGCCCTACACCAAGCTGCAGCTCAAAGAACTGGAAAATGAATATGCAGTTAACAAGTTCATTAACAAGGACAAGAGGAGGAGGATATCGGCCGCCACCAACCTCTCTGAGAGACAGGTCACTATATGGTTCCAGAACAGGAGGGTCAAGGACAAGAAGATCGTCTCCAAACTAAAGGACACCATTTCCTGA---
Dr ATGTGCGAGCACAATCTCCTAAGTTCTGGCTATGTCGCTCCCCTTTTGAATTTCCACTCGCCAGACTCCTTGTACCTCCAAAACTTGCGAGGCAATGGAGTGCATCTCTCCGGGCTCCCGCAGATGTCCTACAGTAGAAGAGAGGTGTGCTCGCTCCCGTGGAGTTCTTCAAATTCGTGCACTGCT------CCGGCCCAGAGCCGCGCCTACAGTGGCTACTCTCAGCCGTTTTTCAGCAATTCAGCCGCTGTGAGCGCTAGCCTCAACACCCACAAAAAGGGCTCACTGGAGGAATCCGGGAGGTACTACTTCCAAGATGTCAGCCACAAATCAGAGGAGCCAGGTCGACCTAATGCAGCTTACGCAAGTGAGCAGAGCTCTGCCCTTTCAAACCTGGAACGACAGCTGAACGCAGTTGCACCCAATGAACTGAGCTGCATTGAACAGCCAGAGAGCGATGCTTCAAAGCAGTCCATCGCTCCATTCCAGCCGTCACTGAGCGCCCAGAATATCAGACCAGCTTTCACCGATGGACTGCCGTGGTGTCCCTCACAGGTGAGGTCAAGAAAAAAGAGAAAACCTTACACGAAGCCCCAGCTAACCGAACTGGAGAACGAATTTATGATGAACGAGTTTATAAACCGACAGAAACGGAAGGAGCTTTCGGACAGATTGGAACTGAGTGATCAGCAAGTCAAAATCTGGTTTCAGAATCGCAGGATGAAGAAAAAGAGACTCATGATGCGCGAGCATACCTTCACTATATACTAA
Tr ATGTGTGAGCGGACGCCTTTAAATCCGGGTTATGTTGGTTCCCTGTTAAATTTTGCGCCCCCTGACTCGCTCTACTTCTCCAACCTGCGGGGGAATGGATCCCACATCCCCGGGCTGCATCAGCTCCCGTACAACAGGAGAGACGTGTGCACGCTCCCGTGGACTTCAACCTCATCGTGCACGCCCCCAGCACCTCCACAGACCCGCGCCTTTGGAGGATACTGTCCGCCCTTCTTCCCCAACTCGGGTTTCCTGAACTCCAGCTCCTCTGGCGGCCACGTCAAGACGCATCTGGAGGAA---TCGAGATGCTTCCCGGGCACCAACCACAAGACAGAGGAGGCTGGCCGGCAGGATGAGGTGTACGCCGGGGAGCACGGCGGCGCCTACTCAGATGTGGACAGGTCTCATGGCTCTGCGGCCCAGCTGGATCCGGATTCGGCT------CTGCATGTGAACGGCACAAAGCTGGATCAGAACCCCATACACGGATCGTCCAGCCAAACATGCAACAGATCCACTCTTGCAGAAGGTGCTCCTTGGTGCTGCTCACAGGTGAAGACCAGAAAGAAGAGAAAGCCCTACTCGAAGCCGCAGCTGGCTGAACTTGAGAACGAGTTTCTGATGAATGAGTTCATCAACAGACAGAAACGGAAGGAGCTCTCCGACAGGCTGGACTTGAGCGACCAGCAAGTAAAAATCTGGTTTCAGAACCGGCGGATGAAGAAGAAGCGGCTGATGATGCGCGAACAAGCCTTCTCCGTGTACTGA
Tn ATGTGTGAGCGGAATTCTCTGAATCCAGGTTATGTCAGTTCCCTGCTGAATTTTGCGCCCCCTGAGTCGCTCTATTTCTCCAACCTGCGGGGAAATGGATCCCACATTCCCGGCCTTCACCAGCTCCCCTATAACAGGAGGGAAGTGTGCACGCTCCCGTGGACTTCCACCTCATCGTGCACGGCCCCAGCAGCGCCCCAGAACCGCGCCTTTGGAGCGTACTGTCCACCTTTCTTCTCCAGCTCGGCTCTCCTGAACTCCGGCCCCTCCGGCGCGCCCGTCAGGACGCATCTGGAGGATCCTGCTCGCTGCTTCCAGGGCACCAACCACAAGACAGAGGAGGCTGGCGGGCAGGATGAGGTGTTCGCCGGGGAGCACGGCGGCGCCTACTCGGACGTGGACCGGTCCCACAGCTCTGCGGCCCAGCTGGATCCGGACTCGGCGGCTCCGCTGCGTGTGAACGGCACAAAGCTGGACCCCAGCCTCACACACGGACCATCCAGCCAAACATGCAGCAGAACCACTCTTGAAGAAGGTGCTCCTTGGTGCTCCTCACAGGTGAAGACCAGGAAGAAGAGGAAGCCCTACTCCAAACCGCAGCTGGCTGAACTTGAAAACGAGTTTCTGATGAATGAGTTCATCAACAGGCAGAAACGGAAGGAACTCTCCGACAGGCTGGACCTGAGCGACCAGCAGGTCAAAATCTGGTTTCAGAACCGGCGGATGAAGAAGAAGCGGCTGATGCTGCGCGAGCAAGCTTTCTCCGCGTACTAG
Ol ATGTGTGAGCGGAATTCTCTAAATCCCGGCTATGTTGGTTCCCTCTTAAATTTCGCTCCCCCTGAGTCGCTGTATTTCACCAACTTGCGCGGGAATGGAACCCACATCCCGGCGCTGCATCAGCTGCAGTACAACAGAAGAGATGTGTGCACGCTCCCGTGGACTCCCTCGAGTTCGTGTTCTGGAGTCCCACCAGCACAGAGCCGCGCCTTTGAAGGTTACTGTCCGCCTTTTCTGTCCAGCGCTTTGTCCGCAAACGCCGGGTCCTCCAAGACGCATGTGGAT---------GAGTGCGCGGCGCGATGCTTTCGT------GACCTCAAAACTGAAGAGGCTGGCGTGCACGAGGAACTTTACATCTCGGAGCACGGCGTGCGTTACTCGGATCTGGACAGCGGGCACAGGTCTGCGGGACAACCTGATCCGGATTCGGAATCTCCACATGATGTGAACGGAACCAAGCAGGAGCAGGACCCT------CCATCCTCACATGACGCATGCTCCAGGACCACTTTTGGGCAAGGAACCCCGTGGTGCTCATCACAAGTGAGGTCTCGAAAGAAGAGGAAGCCTTACTCCAAGCCCCAGTTGGCTGAACTTGAGAATGAATTTCTCATGAATGAATTCATCAACCGACAGAAACGAAAAGAACTGTCGGACAAACTTGACCTGAGCGACCAGCAGGTGAAAATCTGGTTTCAGAATCGCAGGATGAAGAAGAAACGGCTGATGATGCGAGAGCAGGCTTTCTCTGCTTACTGC
Ga ATGTGTGAGCGGAATCCTTTAAATCCCGGCTATGTTGGTTCTCTTTTGAATTTTACCTCCTCTGAGTCGCTGTATTTCTCCAACTTGCGGGGTAATGGAGCACACATACCCGGGCTGCACCAGCTCCCCTACAATAGGAGAGACGTGTGCACGCTCCCATGGGCTTCTTCAAGTGCGTGCACGTCTACGGCACCACCTCAGAGTCGCGCCTTTGGAGGCTACTGTCCTCCGTTTCTTTCCAACTCGGTGTCTATAAATACTAACTCTTCCAGCGGCCACGCCAAGGCGCATCTGGATCAGTCGGCCAGATGCTTCCAGGTCACAAACCATAAGACAGAGGAGTCTGCCAGGCGGGATGAGTTTTACTCGGGGCAGCCCGGGGCCGCCTTCTCGGACCCGGACCGGTCTCACGGTTCCGCGGCCCGCCTCGATCGGGATTCAGCGGATCCGTTGTCCGTGAACGACACCAAACAGGAGCAGAATCCCCCTCACCCATCATCTAGTCACACATGCTCGAGGACGACTTTTGCAGAAGCTGCGCCGTGGTGCTCGTCGCAGGTGAAAACCAGAAAGAAGAGAAAACCTTACACGAAGCTACAGCTGGCTGAACTTGAGAATGAATTCATGATGAACGAATTCATCAACAGACAAAAACGCAAGGATTTGTCAGAAAGACTGGACCTGAGTGACCAACAAGTGAAAATATGGTTTCAGAACCGGAGGATGAAGAAGAAACGAATGATGATGCGCGAGCATGTTTTCTCCGCATACTGA
On ATGTGTGAGCGGAATCCTTTAAATCCCGGCTATGTTGGTTCTCTGTTAAATTTTGCTCCCCCTGAGTCGTTGTATTTCTCCAACTTGCGCGGTAATGGAGCCCATATACCCGGGCTGCATCAGCTCCCTTACAATAGGAGAGAGGTGTGCACGCTCCCGTGGACTTCCTCAAGTTCGTGCGCGTCTGCGGCACCACCACAGAGCCGCGCCTTTGGAGGCTACTGTCCGCCGTTTTTGTCCAAT------TCTTTAAACACAAACTCCTCGAGCGGCCACGTCAAGACGCATTTGGAGGAGTCTCCTCGATGCTTTCAGGACACAAGCCAAAAGACAGAGGAGTCTGGCAGGCAAGATGAAGTTTATGCCGGGGATCACGGCGTCCGTTACTCAGATCTGGACCGGTCTCACGGTTCTGCGGCACAGCTTGATCCGGATTCAGGAGGTCCACTGAACGTGAGCGGCCCCAAACAGGAGGAGAATCCCATTCACACGTTATCCAGTAACCCATGCTCCAGGACGACTTTTGCTCAAGGTGCCCCGTGGTGCTCGTCGCAAGTGAAAACAAGAAAAAAGAGAAAGCCCTACTCGAAGCCGCAACTAGCTGAACTTGAGAATGAATTTATGATGAACGAGTTCATTAACAGACAGAAACGCAAGGAGCTGTCAGACAGACTTGACCTGAGCGACCAGCAGGTGAAAATCTGGTTTCAGAATCGGAGGATGAAGAAGAAACGACTGATGATGCGCGAGCAAGCTTTCTCTGCATACTGA
Ab ATGTGTGAGCGGAATCCTTTAAATCCCGGCTATGTTGGTTCTCTGTTAAATTTTGCTCCCCCTGAGTCGTTGTATTTCTCCAACTTGCGCGGTAATGGAGCCCATATACCCGGGCTGCATCAGCTCCCTTACAATAGGAGGGAGGTGTGCACGCTCCCGTGGACTTCCTCAAGTTCGTGCGCGTCTGCGGCACCACCACAGAGCCGCGCCTTCGGAGGCTACTGTCCGCCGTTTTTGTCCAATTCAGTGTCTTTAAACACAAACTCCTCGAGCGGCCACGTCAAGACGCATTTGGAGGAGTCTCCTCGATGCTTTCAGGACACAAGCCAAAAGACAGAGGAGTCTGGCAGTCAAGATGAAGTTTACGCCGGGGATCACGGGGTCCGTTACTCAGCTCTGGACCGGTCTCACGGTTCTGCGGCACAGCTTGATCCGGATTCAGCAGGTCCACTGAACGTGAACGGCCCCAAACAGGAGGAGAATCCCATTCACACGTTATCCAGTAACCCATGCTCCAGGACGACTTTTGCTCAAGGTGCCCCGTGGTGCTCGTCGCAAGTGAAAACAAGAAAAAAGAGAAAGCCCTACTCGAAGCTGCAGCTAGCTGAACTTGAGAATGAATTTATGATGAACGAGTTCATTAACAGACAGAAACGCAAGGAGCTGTCAGACAGACTTGACCTTAGCGACCAGCAGGTGAAAATCTGGTTTCAGAATCGGAGGATGAAGAAGAAACGACTGATGATGCGCGAGCAAGCTTTCTCTGCATACTGA

[Hoxd11a 13 700]
Hs ATGTACCTGCCGGGCTGCGCCTACTATCCGTCTGACTTCGCTCCTTCGTTCCTTTCCCAATACTCTTCCAACCTGGCTCACGTCCAGCCCGTGCGCGAAGTGGCCTTCCGCGACTACGGCCTGGAGCGCGCCAAGTGGCCGTACCGCGGCTACGCTCCCTACTACGCGGCGGAGGCGCGCGAGCTTCTCCCGCCCGCGGGCCGGCCGGACGTGCTCTTCAAGGAGCCGGTGTGCGCTGCGCCGGGGCCGCCGCACGCCGCCTCCAACTTCTACAGCGCGGTGGGCCGCAATGGCATCTTGCCACAGGGCTTCGACCAGTTCTACGAGGCAGCGCCCCCGTTCGCCGGGCCGCAGCCCCCGCCGCCAGACAAGGGCGACCCCAGGGGGGCTGGTGGCCCCTGCACCAAGGCGACCCCTGGCTCGGAGCCCAAGGGGGCAGCAGAAGGCAGCGGTGGCGACGGCGAGGGCCCCCCAGCGGTCCCGGAAAAAGCGCTGTCCCTATACCAAGTACCAGATCCGCGAACTGGAACGCGAGTTTTTCTTTAACGTGTACATAAACAAAGAGAAAAGACTTCAACTCTCTCGGATGCTCAACCTCACTGACCGGCAAGTCAAAATCTGGTTCCAGAATCGCAGGATGAAAGAAAAGAAACTGAACAGAGACCGTCTGCAGTATTTCACTGGAAACCCCTTATTTTGA
Xt ATGTATCTGCCCGGCTGTGCCTACTATCCCTCGGATTTCTCCTCTTCGTTCTTCTCCCAGTATTCCTCCAATTTAACTCATGTGCAGCCAGTCAGGGAGGTGGCATTCAGGGAGTATGGCTTGGAGCGCACAAAGTGGCAGTACAGGGGCTACCCCTCGTATTACCCCAGTGAGGAGAGAGACCTCATCCAACCAGCCAACAGATCGGACATGCTCTTCAAAGACTCGGTCTGCAACCACCATGGACCCCCCAGCAGCCAGTCCAACTTCTACAGCTCGGTGGGCAGGAATGGCATCCTTCCTCAGGGCTTTGACCAGTTTTATGACTCAAGCCAGGGCTACCAAGTGGGCATGGAGGAGCAGCCTGCTAAGTCTGACCCCAAAACCAATGCTCCC------ACTAAAGCCCCTTCCACCCAGGACAAGAAGGTGACAAACGACTCCAGCCCCGGG---------ACCCCTTCAGAGACTAAGGAAAAAGAGGTGTCCATACAGCAAGTATCAGATCCGAGAGTTGGAGAGGGAATTTTTTTTTAACGTGTACATCAATAAGGAGAAAAGGTTACAGTTGTCCAGGATGCTGAACCTCACTGACCGCCAAGTGAAAATCTGGTTCCAGAACCGAAGAATGAAAGAAAAGAAACTTAACAGGGATCGACTTCAGTATTTCACTGGGAACCCCCTCTTTTAA
Dr ATGTATTTACCA---------TACTACACTCCCGATTTCTCGTCGTCGTTTTTGCCTCAATATTCTTCGAACATAGCGCAAGTCCAACCTGTTCGCGAAGTGACTTTTAGGGACTATGGACTGGATCATCCGAAATGGCATTACAGGGGCTACGCTTCGTACTATTCAACGGAGGAGCGAGATCTCTTGCAGTCCACAAACAGAGCGGAAATGATTTTTAAGGATTCCATGTACAGCCATCACGCTGGTACTAACTCCTCGTGCAGTTTCTTCACCAACGTCGGCCGAAACGGGGTACTTCCACAAGGATTTGATCAGTTTTTTGAGACGGCAAACTCCGAGAAGCCCAACCCCGAGCAGTCCAAACAAAAGCCAGATACGAGTGTCCCGGGAGATGCATGTAACCCG---TCTACAGATAGCGCGGAGCAGACCAAACAGGACCCGACAGACACCGTGGAGGAGGAATCCTCCAAAGTCCAGAAAGAAGAGATGCCCGTATTCCAAATACCAGATCCGAGAACTTGAACGAGAATTCTTTTTCAATGTGTACATAAACAAAGAGAAACGCCTGCAGTTGTCAAGAATGCTCAGTCTTACAGACCGACAAGTGAAGATTTGGTTCCAGAACCGCAGGATGAAAGAGAAAAAGCTGAACCGAGATCGACTCCAGTATTTCACTGGAAACCCATTGTTCTGA
Tr ATGTATTTACCGAACTGCACTTACTACACGCCGGATTTTACATCCTCGTTTTTGCCACAGTACTCTCCCAACATCGCGCAAGTCCAGCCTGTTCGAGAAGTGGCCTTCAGGGATTATGGACTTGATCATCCAAAATGGCACTACAGGGGATACGCGTCTTACTACTCGGCGGACGAGCGGGACCTTCTCCAGTCCTCCAGCAGGGCGGATGTCATTTTCAAGGAGTCCTTGTACAGCCACCGCGGGGGGACCAGCTCGCCGTGCAATTTCTTCACGGGCATCGGCCGGAATGGGGTTCTTCCCCAGGGCTTTGACCAGTTCCTTGACGCGCCGACCTCGGACAAGTCCACCGCAGAGCCGCTGAAACAAAAGACAGACTGCGGCGTGTCCGGAGACGGGAGCCACAGGCAGGCTCTGACCAAAGAGGACGAGCACAAGGATGAGGTGATCGGCGGCGTCGAGGAGGACTCATCCCAGGTCCCGGAAGAAGAGGTGTCCCTACTCCAAATACCAGATCCGAGAACTTGAACGAGAGTTTTTCTTCAATGTGTACATTAACAAAGAGAAGCGTCTGCAGCTGTCCAGGATGTTGAATCTGTCCGACCGACAGGTGAAGATCTGGTTTCAGAACAGAAGAATGAAAGAGAAAAAGCTCAACCGTGATCGCCTACAATATTTTACTGGAAATCCTTTATTCTGA
Tn ATGTATCTGCCCAACTGCACCTACTACACGCCGGAGTTTACATCTTCCTTTTTGCCACAATACACTCCCAACATCGCGCAGGTCCAACCTGTTCGTGAAGTCGCCTTCAGAGATTATGGACTTGATCATCCCAAATGGCACTACCGGGGATACGCGTCTTACTACCCGGCGGACGAGCGGGATCTGCTGCAGTCCTCCGGCAGGGCGGATGTCATTTTCAAGGAGTCCTTGTACAACCACCGCGGGGGGACCAGCTCGCCGTGCAGTTTCTTCACGGGCATCGGCCGGAATGGGGTCCTTCCCCAGGGCTTCGACCAGTTCCTCGACGCGCCGACCCCGGACAAGCCCGCAGCGGAGCCGCCGAAGGCCCAGAGCGAGTGCGCCGTGGCCGGAGACGGGAGCCGCAGCCAGGCTCCGGGCAGAGAGGACGAGCACAAGGCTGAGGTGAGCGGGGGCGTCGAGGAGGACTCGTCCCAGGTCCAGGAAGAAACGGTGTCCGTATTCCAAATACCAGATCCGAGAACTTGAACGGGAGTTTTTCTTCAACGTGTACATTAATAAAGAGAAGCGGCTGCAGCTGTCCCGGATGCTGAATCTCTCCGACCGACAGGTGAAGATCTGGTTTCAGAACAGAAGAATGAAAGAAAAAAAGCTCAACCGCGACCGCCTACAGTATTTCACTGGAAATCCTTTATTCTGA
Ol ATGTTCCTACCCAGCTGCACTTATTACACGCCCGATTTTACATCCTCTTTTTTACCACAGTATTCTCCCAACATAGCTCAAGTCCAGCCGGTTCGAGAGGTCGGTTTCAGGGATTATGGATTGGAGCATCCCAAATGGCGCTACAGGAGCTACGCGTCCTACTATTCAACGGACGAGCGTGACCTGATTCAGTCCTCGAGCAGGGCGGATGTGATCTTCAAAGAGTCCTTGTATGGACACCACGGGGGGACGAGCTCGCCTTGTAATTTCTTCACAAACGTCGGGCGAAACGGGGTTCTCCCCCAAGGCTTCGACCAATTTTTTGAAGCCACAAACTCAGACAAAACAGGCGCGGAGCTCGCCAAACAAAAGACTGACTCTGCTTCTTCCGGTGATGCGAACAACAGCCAGGATTTAACCAAGATAGAGAAC------ACAGAGGCGAGCGGCAGTGTCGACGAGGACTCATCCCAAGTCCAGGAAGAAGAGGTGTCCTTATTCCAAATACCAAATCCGAGAACTTGAACGAGAGTTTTTCTTCAACGTGTACATTAACAGAGAGAAGCGGCTTCAGCTCTCCAGGATGTTGAACCTGACTGATCGCCAAGTCAAGATTTGGTTTCAGAACAGAAGGATGAAGGAGAAAAAGCTGAACCGCGACCGGCTGCAGTATTTCACTGGAAATCCTTTATTCTGA
Ga ATGTATTTACCGAGCTGTACTTATTACACGCCAGATTTTACATCCTCCTTTTTACCGCAGTATTCCCCAAACATAGCCCAAGTCCAACCTGTCCGAGAAGTCGCGTTCAGGGATTATGGACTGGACCATCCAAAATGGCACTACAGGGGCTATCCGTCCTACTACTCAACGGACGAGCGGGACTTGATCCAGTCCTCCAGCAGGGCGGACGTGCTATTCAAAGAGTCTTTGTACGGTCACCACGGCGGGACGAGCTCGCCGTGCAATTTCTTCAACGGCGTCGGCCGAAATGGGGTTCTCCCCCAGGGCTTCGACCAGTTTTTGGACAATCCTAACTCGGGCAAGCACGACGCGGAGCCCCCCAAACAAAAGACAGACTCTGCTGCTCCCACAGACGCGAATAACAATCAGGCTTTAACCAAAGTGGAGCAGGACAAAGGTGCCCCGAGCGGGAGCGTCGACGAGGACTCGTCCCAAATCCAGGAAGAAGAGGTGTCCTTATACCAAATACCAGATCCGAGAACTTGAACGAGAGTTTTTCTTCAACGTGTATATTAACAAAGAAAAGCGGCTTCAGCTGTCCAGGATGTTAAACCTGTCTGATCGGCAGGTGAAGATTTGGTTTCAGAACAGGAGGATGAAAGAGAAAAAGCTGAACCGCGACCGTCTACAGTATTTCACTGGGAATCCTTTATTCTGA
On ATGTTTTTACCGAGCTGCACTTATTACTCGCCCGATTTTACATCCTCCTTTCTACCCCAGTATTCTTCCAATATAGCTCAAGTCCAACCTGTTCGAGAAGTCGCTTTCAGGGATTACGGACTGGACCATCCCAAATGGCACTACAGGGGCTACGCGTCTTACTACTCAACGGACGAGCGGGACTTAATCCAGTCCTCCAGCAGGGCGGATGTGATATTCAAAGAGTCCTTGTATGGCCACCACGGAGGGACAGGCTCGCCTTGCAATTTCTTTACCAGCGTGGGTCGAAATGGGGTTCTTCCCCAGGGCTTCGACCAGTTTTTTGACACTCCTAACTTGGACAAGCCCAACGCGGAGCTCCCCAAACAAAAGACAGACTCTAACGTTCCGGGTGATGCGAATAACAATCAGGCTTTGACCAAAGTAGAGCAACACAAAGCTGATCAGACCGGGAACGTCGACGAGGACTCTTCCCAAGTCCAGGAAGAAGAGGTGTCCCTACTCCAAATACCAAATTCGAGAACTTGAACGAGAGTTTTTCTTCAATGTGTACATTAACAAAGAGAAGCGGCTCCAGCTGTCCAGGATGTTAAACCTGACAGATCGGCAAGTGAAGATTTGGTTTCAGAACAGAAGAATGAAAGAGAAAAAGCTAAACCGCGACCGTCTACAGTATTTCACTGGGAATCCTTTGTTCTGA
Ab ATGTTTTTACCGAGCTGCACTTATTACTCGCCCGATTTTACATCCTCCTTTCTACCCCAGTATTCTTCCAACATAGCTCAAGTCCAACCTGTTCGAGAAGTCGCTTTCAGGGATTACGGACTGGACCATCCCAAATGGCACTACAGGGGCTACGCGTCTTACTACTCAACGGACGAGCGGGACTTAATCCAGTCCTCCAGCAGGGCGGATGTGATATTCAAAGAGTCCTTGTATGGCCACCACGGAGGGACAGGCTCGGCTTGCAATTTCTTTACCAGCGTGGGTCGAAATGGGGTTCTTCCCCAGGGTTTCGACCAGTTTTTTGACACTCCTAACTTGGACAAGCCCAACGCGGAGCTCCCCAAACAAAAGACAGACTATAACGTTCCGGGTGATGCGAATAACAATCAGGCTGTGACCAAAGTAGAACAACACAAAGCTGATCAAACCGGGAACGTCGACGAGGACTCGTCCCAAGTCCAGGAAGAAGAGGTGTCCCTACACCAAATACCAAATCCGAGAACTTGAACGAGAGTTTTTCTTCAATGTGTACATTAACAAAGAGAAGCGGCTCCAGCTGTCCAGGATGTTAAACCTGACAGATCGGCAAGTGAAGATTTGGTTTCAGAACAGAAGAATGAAAGAGAAAAAGCTAAACCGCGACCGTCTACAGTATTTCACTGGGAATCCTTTGTTCTGA

[Hoxd10a 14 975]
Hs ATGTCCTTTCCCAACAGCTCTCCTGCTGCTAATACTTTTTTAGTAGATTCCTTGATCAGTGCCTGCAGGAGTGACAGTTTTTATTCCAGCGCCAGCATGTACATGCCACCACCTGCAGACATGGGGACCTATGGAATGCAAACCTGTGGACTGCTCCCGTCTCTGGCCAAAAGAGAAGTGAACCACCAAAATATGGGTATGAATGTGCATCCTTATATACCTCAAGTAGACAGTTGGACAGATCCGAACAGATCTTGTCGAATAGAGGTTACACAGCAAGTCCCCACTTGCTCCTTCACCACCAACATTAAGGAAGAATCCAATTGCTGCATGTATTCTGATAAGCGCAACAAACTCATTTCGGCCGAGGTCCCTTCGTACCAGAGGCTGGTCCCTGAGTCTTGTCCCGTTGAGAACCCTGAGGTTCCCGTCCCTGGATATTTTAGACTGAGTCAGACCTACGCCACCGGGAAAACCCAAGAGTACAATAATAGCCCCGAAGGCAGCTCCACTGTCATGCTCCAGCTCGCGGCCAAGCCGCAGCTCTCCCAGCTGCAGATGGAAAAGAAGATGAACGAGCCCGTGAGCGGCCAGGAGCCCACCAAAGTCTCCCAGGTGGAGAGCGCCAAAGGCGGCCTTGAAGAGAGGAGCTGCCTGGCTGAGGTCTCCGTGTCCAGTCCCGAAGTGCAGGAGAAGGAAAGCAAAGAAATCAAGTCTGATACCAGCAATTGGCTCACTGCAAAGAGTGGCAGAAAGAAGAGGTGCCCTTACACTAAGCACCAAACGCTGGAATTAGAAAAAGAGTTCTTGTTCAATATGTACCTCACCCGCGAGCGCCGCCTAGAGATCAGTAAGAGCGTTAACCTCACCGACAGGCAGGTCAAGATTTGGTTTCAAAACCGCCGAATGAAACTCAAGAAGATGAGCCGAGAGAACCGGATCCGAGAACTGACCGCCAACCTCACGTTTTCTTAG
Xt ATGTCCTTTCCCAACAGCTCTCCTGCTGCAAATACTTTTTTAGTAGATTCCTTGATCAGTGCCTGTAGAAGTGACAGTTTCTATTCTAACGCCAGCATGTACATGCCACCCAGCACAGAGCTTGGCACCTATGGCATGCAAACCTGTGGACTGCTACCCTCTCTGGCTAAAAGAGAAGTCAATCACCAAAACATGGGCATGAATGTGCATCCCTATATACCTCAAGTAGACTCTTGGACTGATCCGAGCAGGTCCTGTAGGATAGAGGTTACACAGCAGCTCCCTACTTGCTCCTTTCCTACCAACATTAAGGAGGAGACCAACTGCTGCATGTATTCTGATAAGAGGTCCAAAGTGATTTCTGCAGAGGGGCCCTCATACCAGAGGCTGGTGCCTGACAACTGTCCTGTGGAGAACTCAGAGGTGCCAGTCCCAGGATATTTTAGGCTGAGCCAGAGCTACGCCACCGGGAAACCCCAAGAGTACAATAATAACCCAGAAAGCAGCTCATCCCTAATGTTACAGCTCAGCTCCAAACAGCAGATCCCTCAACTTCACATGGACAAGAAAATGAATGAGAATCCGAGCAGCCAAGACTCAGGCAAAGTCCCATCTGGGGAGAGTCCCAAGGCTGCGCATGAGGACAGGAGCTGCCTGGCTGAGGTGTCTGTGTCCAGCCCAGAAGTGCAGGACAAGGAGACGAAAGAAATCAAGTCTGATACGAGCAATTGGCTAACTGCAAAGAGTGGCAGAAAGAAGAGGTGTCCCTATACCAAACACCAGACATTGGAGTTAGAGAAGGAGTTCTTGTTTAATATGTATCTGACGCGGGAGCGCCGCCTAGAGATCAGTAAGAGTGTGAATCTCACTGACAGGCAGGTCAAGATCTGGTTTCAAAATCGCAGAATGAAGTTAAAGAAGATGAGCAGAGAGAACCGAATCCGCGAACTGACCGCGAATCTGACTTTTTCGTAA
Dr ATGTCCTTTCCCAACAGCTCTCCTGCAGCAAACACTTTTTTGGTAGATTCCTTGATTGGGGCGTGCAGAACAGAT---TTTTATTCCAGCAGTAACATGTACATGCCAGCAGCCGCAGAAATGGGAACCTATGGAATGCAAACCTGTGGACTCCTGCCGGCTCTTGGCAAACGGGAAGTAAACCACCAAAACATGGACATGACCGTCCACTCGTACATACCTCAAACTGATACCTGGGCAGATCCGAGCAGGTCCTGCCGATTAGAGCCGCTCAACCAGATGTCCACCTGCACATTTTCACAAAGCATAAAAGAAGAGACTAACTGTTGTATGTACTCCGACAAGAGAGCAAAGGTCAGTTCGTCTGAGATACCCGCGTACTCCAGCCTGATTCCCGAATCATGTTCTGTTGATAGTCCTGAGATTCCGGTCCCTGGCTATTTTAGACTGAGCCAAACTTACGCGACGGCGAAAAACCCGGACTATGACAACGAGACGATGAGCCCAAACACCACGTTAATGCAGCTGACTCCAAAGGCACAGTCAACGTTTGTCGAGGTGGAAAAAAAG------------CTTGCGCACGATCGGGACACAAGGAGCTCTCCGGCGCAGAGTCCCAAAGTCAGCACGGAGGAGAAGAATTGCTCAACTGAGGCGTCTGTTTCCAGCCCCGAATTGCCACACAGAGAAGGCAAAGAATCTAAAAACGACACGAGCAACTGGTTAACCGCGAAGAGTGGAAGGAAAAAGAGATGTCCATACACAAAACACCAGACCTTGGAATTAGAAAAGGAGTTTTTATTCAACATGTATCTGACTCGGGAGCGCCGTCTAGAGATAAGCAAAAGCGTCAACCTGACTGACAGACAAGTGAAAATCTGGTTCCAAAACCGCAGGATGAAACTCAAGAAGATGAGCAGAGAAAACCGTATCCGTGAACTGACGTCCAATCTCACTTTTTCGTGA
Tr ATGTCCTTTCCCAGCAGCTCTCCTGCGGCAAACACGTTTCTAGTGGATTCTTTAATCAGTGCGTGCAGGACGGACAGCTTTTACACCGGCAGCAGCATGTACATGCCGCCTGGCTCAGAAATGGGGACTTACGGAATGCAAACCTGTGGACTTCTGCCTGCTTTCAGCAAAAGAGAGGTCAACCACCAAAATGTGGGCATGAATGTTCACTCCTACATACCTCAGATAGACAATTGGACTGATCCGAGCAGACCTTGCAGAATAGAGTCCTCCAATCAGGATGTCCAAACTACACATTCTCAGAACATAAAGGAAGAGAGCAACTGCTGCATGTACTCCGATAAAAGAGTGAAAGTCAGCTCCTCAGAGGTCCCCGTATATTCTAACGTTGCTCCTGAATCTTGCCCCGTTGATGGACCCGAAATTCCGGTTCCGGGATATTTCAGACTGAGCCAAACGTACGCGACTGGGAAACATGAACCCTACTGCCATGATCCGCCGGATCAAAGCCCCACGCTGATCCAGCTGACACCGAAACCGCAGCCTGCCTTTGCAGACGGAGAATCGGAAAAGAACAAGGTCCCGCCAGAACCGGCCACCTCGAGGACACCGCAAGTTGAAAGCCCTAAATCCGCCACGGTGGAGAAAATCTGCTCCCCGGAAGCGTCTGCGTCCAGCCCCGAGCTCCTGCAGAAGGAGGGGAAAGACTCGAAGAGCGACGCAAACAACTGGTTAACCGCAAAAAGTGGCAGAAAGAAAAGGTGCCCTTACACAAAGCACCAGACCTTGGAGTTGGAGAAGGAATTCCTCTTCAATATGTATCTGACCCGAGAGCGCCGCCTAGAGATCAGCAGGAGCGTCAACCTCACCGACAGACAGGTCAAGATCTGGTTTCAAAACCGCAGGATGAAGCTGAAGAAAATGAGCCGGGAAAACCGCATCCGTGAACTCACCTCAAACCTCACCTTCTCCTGA
Tn ATGTCCTTTCCCAGCAGCTCTCCTGCGGCTAACACGTTTTTAGTGGAGTCTTTAATCAATGCGTGCAGGACGGACAGCTTCTACTCCGGCAGCAGCGTGTACATGCCGCCTGGCGCAGAAATGGGGACTTACGGAATGCAAACCTGTGGACTCCTGCCTGCTTTCAGCAAAAGAGAGGCCAACCAACAAAATATGGGCATGAATTTTCACTCCTACATTCCTCAGATAGATAACTGGACTGATTCAGGCAGACCCTACAGAACAGAGCCTCCCAATCAGACGTCAAACTACATATTCTCACAGAATATAAAAGAAGAGAGTAACTGCTGCATGTACTCCGATAAAAGAGTGAAAGACAACTCCTCAGACGTCCCCGCACATTCGAACGTGGTTCCTGAATCTTGCCTTGTTGATGGACCCGAAATTCCGGTTCCGGGTTATTTCAGACTCAGCCAAACGTACGCGGCTGGGAAGCATGAGTCCTAC------GAGCCCCCGGACCACAGCCCCACGCTGACCCAGCTGACAGCCAAGCCGCAGCCCGCCTTTGCCGACAGAGAAAAGGAAGAAAAGCAGGTCCCGCCGGACCCGGACACCGCGAGGACGCCGCCAGCTGGAAGCGCCAGGTCCGGCGCGGTGGAGAGAATGTGCTCCCCGGAAGAGTCGGCGTCCAGCCCCGAGCTGCTGCAGGACGAGGGGAAAGACTCGAAGAGCGACGCAAACAACTGGTTAACCGCAAAAAGTGGCAGAAAGAAAAGGTGCCCCTACACGAAGCACCAGACCCTGGAGCTGGAGAAGGAATTCCTCTTCAACATGTACCTGAGCCGAGAGCGCCGCCTGGAGATCAGCAGGAGCGTGAACCTCACCGACCGGCAGGTCAAGATCTGGTTCCAGAACCGCAGGATGAAACTGAAGAAGATGAGCCGGGAAACCCGCATCCGGGAGCTCACCTCCAACCTCACCTTCTCCTGA
Ol ATGTCCTTCTCCAGCAGCTCGCCTGCGGCAAACCCGTTTTTAGTGGACTCTTTAATCGGTGCGTGCAGGACGGACAACTTCTACTCCAACAGCAACATGTACATGCCGCCCGGCTCAGACATGGGAAGCTACGGAATGCAAACCTGTGGACTCCTGTCGTCTTTCGGCAAAAGGGAGGTCAGCCACCAAAACACGGGCATGAACGTCCACTCCTTCATACCTCAGATAGATAACTGGTCTGATCCGAGCAGAACCTGCAGGATAGAGGCGCCCGGTCAGATGTCAAACTGCACATTTCCACAGAGCATAAAGGAAGAGGGGAACTGCTGCATGTATTCTGATAAAAGAATCAAAGTCAGCTCCCCAGAGATCCCCGCGTATTCGAACGTTGTTGCCGAACCCTGCCCAGTCGAGGGCCCAGAAGTCCCGGTTCCGGGCTATTTCAGACTGAGCCAAACATATGCGAACGGAAAGCAAGAAAACTTCTGCCAAGCCCCACCGAGCCCGAAT------CTCCTGCAGCTTACCCCTAAGCTGCAGCAGTCCTTTGCAGAGGCGGAGAAGAAAAGCCAAGACGTCACACAACACACGGAGAGCACAAGAACGCCGCCTGCTGAGAGTCCGAAGTCCAGTTCGGAGGAAAAGAACTGCTCGGGAGAAGCCCCAGTGTCCAGCCCTGAACCA---CAGAAGGAAGGGAAAGACTGCAGGAGTGACACAAACAACTGGCTAACGGCGAAAAGTGGGAGAAAGAAACGGTGCCCGTACACAAAGCACCAGACCTTGGAGTTGGAAAAGGAGTTTCTCTTTAATATGTACCTGACCCGGGAGCGCCGCCTAGAGATCAGCAGGAGCGTCAACCTGACCGACAGGCAGGTCAAGATCTGGTTCCAGAACCGCAGGATGAAACTCAAAAAAATGAACCGGGAAAACCGCATCCGAGAACTGACCTCAACCCTCACCTTCTCTTGA
Ga ATGTCCTTTCCCAGTAGCTCTCCTGCGGCAAATACATTTTTAGTGGACTCTTTAATTGGTGCTTGCAGGTCGGACAGCTTTTACTCC---AGCAACATGTACATGCCTTCTGGCTCAGAAATGGGGACTTACGGAATGCAAACCTGTGGACTCCTGCCGTCTTTCGGCAAAAGAGAAGTCAACCACCAAAATATGGGCATGAACGTCCACTCGTACATACCTCAAATAGATAACTGGACTGATCCGAATAGACCCTGCAGAATACAGCCATCCAACCAGATGCCAAACTGCACATTTTCTCAGAGCATAAAGGAAGAGAGCAACTGCTGCATGTACTCAGATAAGAGAGTAAAAGTCAGCCCGCCAGAAATCCCCGCATATTCTAACGTTGTTTCCGAATCGTGTCCTGTCGATGGTCCCGAGATCCCGGTGCCGGGCTATTTTAGATTGAGTCAAACGTATGCGAATGGAAAACATGAAAGCTACTGCCATGAGCCGCCGAGTCCAAACCAAACACTGACGCAGCTCACCCCGAAACCGCAGCCCTCATTTGCAGAGGCGGAGAAGAAAGGCGAGGACGTCCCGCAGAACCGCGAGACCTCAAGGACGCCGCCTATAGAAAGCCCCAACTCCAACTCCGGGGAGAAAAAGTGCAACATGGAAGCCTCTGTGTCCAGTCCGGAGCTGCAACAGGAGGAAGGAAAAGCCTGCAACGCGCCGACGAGCAACTGGTTAACTGCAAAAAGTGGAAGAAAGAAAAGATGTCCATACACAAAGCACCAGACCTTGGAGTTGGAGAAGGAGTTTCTCTTCAATATGTATCTGACCCGAGAGCGCCGCCTAGAGATCAGCAGGGGCGTCAACCTGACCGACAGGCAGGTCAAGATCTGGTTTCAGAACCGCAGGATGAAACTGAAGAAAATGAACAGAGAGAACCGCATCCGTGAACTGACCTCAAATCTCACCTTTTCGTGA
On ATGTCCTTCCCCAGTAGCTCTCCTGTGGCAAATACATTTTTAGTGGACTCTTTAATTGGTGCTTGCAGGACGGACAGCTTTTACTCCAACAGCAACATGTACATGCCGTCTGGCTCAGAAATGGGAACTTACGGAATGCAAACCTGTGGACTCCTGCCGTCTTTCGGCAAAAGAGAGGTCAACCACCAAAATATGGGCATGAACGTCCACTCGTACATACCTCAAATAGATAACTGGACTGATCCGAGCAGACCCTGCAGAATAGAGCCGCCCAATCAGATGTCAAACTGTACATTTTCACAGAGCATAAAGGAAGAGAGTAACTGCTGCATGTACTCCGATAAGAGAGTAAAAGTCAACTCTTCAGAAGTCCCCGCATATTCTAACGTTATTCCTGAGTCGTGTCCGGTCGATGGTCCCGAGATCCCGGTTCCCGGCTATTTCAGACTGAGCCAAACTTATGCGAACGGGAAGCATGAAAACTACTGCCATGAACCACCGAGTCCAAACGCGACACTGATGCAGCTCACCCCGAAACCGCAGCCCTCCTTCTCGGAGGTGGATAAAAAAATTGAGGACGCTTCGCAAAACCCGGAAACCGCAAGAACGCCGCCCGTAGAAAGCCCCAAGTCCGGCTCGGAGGAGAAAAACTGCTCAGTGGAAGCGCCTGTGTCCAGTCCTGAGCTGCTACAGAAGGAAGGGAAAGACTGCAAGAGTGACACAAACAACTGGCTGACAGCAAAAAGTGGGAGAAAGAAAAGGTGCCCCTACACAAAGCACCAAACCCTGGAGCTGGAGAAAGAGTTTCTCTTCAATATGTACCTGACCCGAGAGCGCCGCCTAGAGATCAGCAGGAGCGTTAACCTGACCGACAGGCAGGTCAAGATCTGGTTTCAGAACCGCAGGATGAAGCTGAAGAAAATGAACAGGGAAAACCGCATCCGTGAACTGACCTCAAATCTCACCTTTTCGTGA
Ab ATGTCCTTCTCCAGTAGCTCTCCTGTGGCAAATACATTTTTAGTGGACTCTTTAATTGGTGCTTGCAGGACGGACAGCTTTTACTCCAACAGCAACATGTACATGCCGTCTGGCTCAGAAATGGGAACTTACGGAATGCAAACCTGTGGACTCCTGCCGTCTTTCGGCAAAAGAGAGGTCAACCACCAAAATATGGGCATGAACGTCCACTCGTACATACCTCAGATAGATAACTGGACTGATCCGAGCAGACCCTGCAGAATAGAGCCTCCCAATCAGATGTCAAACTGTACATTTTCACAGAGCATAAAGGAAGAGAGTAATTGCTGCATGTACTCCGATAAGAGAGTAAAAGTCAACTCTTCAGAAGTCCCCGCATATTCTAACGTTATTCCTGAATCGTGTCCGGTCGATGGTCCCGAGATCCCGGTTCCCGGCTATTTCAGACTGAGCCAAACTTATGCGAACGGGAAGCATGAAAACTACTGCCATGAAGCACCGAGTCCAAACGCGACACTGATGCAGCTCACCCCGAAACCGCAGCCCTCGTTCTCAGAGGTGGATAAAAAAATTGAGGACGCTTCGCAAAACCCGGAAACCGCAAGAACGCCGCCCGTAGAAAGCCCCAAGTCCGGCTCGGAGGAGAAAAACTGCTCAGTGGAAGCGCCTGTGTCCAGTCCTGAGTTGCTACAGAAGGAAGGGAAAGACTGCAAGAGTGACACAAACAACTGGCTGACAGCAAAAAGTGGGAGAAAGAAAAGGTGCCCCTACACAAAGCACCAAACCCTGGAGCTGGAGAAAGAGTTTCTCTTCAATATGTACCTGACCCGAGAGCGCCGCCTAGAGATCAGCAGGAGCGTTAACCTGACCGACAGGCAGGTCAAGATCTGGTTTCAGAACCGCAGGATGAAGCTGAAGAAAATGAACAGGGAAAACCGCATCCGTGAACTGACCTCAAATCTCACCTTTTCGTGA


[Hoxd9a 15 633]
Hs ATGTCTCTCAGCAACTACTACGTGCTTATAGGCCATGAGGGCGACGAGGTGTTCGCGGCGCGCTTCGGGCCGCCGGGGCCAGGCGCGCAGGGCCGGCCTGCAGGTGTGGCTGTCGCCTCGTGTAGTTTTGCCCCCAGATCGGCCGTGTTCTCTGCCTCGTGGTCCGCGGTGCCCTCCAGCGGCCTCTACCACCCGTACGTTCCCCCGCCGCCCCCCGGCCGCTACGGCTTCCCGTCCTCCAAACGGACTGAGTGCTCCGTGGCCGAGTCCCAGGGGAGCAGCGGCCCCGAGTTCTCGTGCAACTCGTTCCTGCAGGAGAAGGCGGCAGCGGCGACGGGGGGCGGCTCGTCGGAGCCCTCAGCTTGCAGCGACCACAAGGAGGAGGAGAAGCAGAACCCCGCCGCGAACTGGATCCACGCTCGCTCCACCCGGAAAAAGCGCTGTCCCTACACCAAATACCAGACGCTTGAGCTGGAGAAAGAATTCCTCTTCAACATGTACCTCACCCGGGACCGGCGCTACGAGGTGGCCAGGATTCTCAACCTAACAGAGAGACAGGTCAAAATCTGGTTTCAGAACCGTAGGATGAAAATGAAAAAGATGAGCAAGGAGAAATGCCCCAAAGGAGACTGA
Xt ATGTCGATAAGTAACTATTATGTGCTCATAGGACATGAGGGCGAGGAGGGCTACGGGGCCAGGTTTTCCCAGGCGGGTCAGAACACGACCCCTAGGCCATCAGGTGACGGGGTCCATTCCTGTAGCTTTGCTTCCAAATCCGGCGTCTTCCCCACGTCCTGGACAACGGTTCAGCCTACAGGGATCTACCACCCGTACGTGGGCCAGTCGCACAGCGGCAGATACAGCGCTGCGGCTGCAAAGAGGACAGAATGCTCATCGTTTGGCCCCCAGGCACTGACTCTGCCCGAATACACATGCAATTCCTTCCCAGAAAGCACAGAGAAGCCCCCGGCCAAGGCAGCACCCAGCGAGGAGCCCAACAGCACTGAACTCAAGGAGGAGAAGGAGCAGAACCCTGCAGCCAACTGGATCCATGCTCGTTCCACCAGGAAAAAGCGCTGCCCTTACACCAAATACCAAACTTTGGAACTGGAAAAGGAATTTCTCTTCAATATGTACCTCACCCGGGACCGCCGCTACGAGGTGGCCAGGATATTAAATCTCACCGAGAGGCAGGTTAAAATCTGGTTCCAGAACAGGAGAATGAAGATGAAGAAAATGAACAAGGAGAAGGGGAATAAGGACCTCTAA
Dr ATGTCGCTCAGCAGTTATTATGTGATTATGGGGCACGAGGCTGAGGATGTGTACGGAGCGCGTTATATCCAGGGTTCTCACACCGCGCCCGCGAGGCCGTCAGGTGTGGTTGTTTCCTCGTGCAGCTTCGCTCCCAAATCAGCCGTGTTCCCTGCGTCCTGGTCCTCGGTTCATCAGTCCGGGATTTACCATCCATACGTTCACCAGACCCATGACAACAGATACAACCATATCCCCCCGAAAAGGACCGAAAGCGCCGCGTTTGAAACGGAGACACCGTCGGTTCCCGAGTTTAGCTTAAATGCTGTGTCCGAGAGCGCGGACAAAGCTACCGAAGAAAGAGTTGGAAGTGATAATTCGAGTCACGGTGAGCCTAAAGACGAAAAACAACAAAACCCTGCTGCCAACTGGATCCATGCGAGATCAACAAGAAAGAAGCGTTGTCCGTACACCAAATATCAGACTCTGGAATTGGAAAAGGAGTTTCTTTATAACATGTATTTAACGAGGGATCGTCGCTATGAAGTTGCACGAATCCTGAATTTAACAGAGCGCCAGGTGAAAATCTGGTTTCAGAACAGAAGAATGAAAATGAAGAAGATGAACCGAGAGAGGAGCAGCAAAGATCCGTAA
Tr ATGTCTCTCAGTAACTGTTATGTGATCATGGGCCAAGACTCGGAGGACGTTTACGGCGCTCGCTACATTCAGGCTCCACACATGGTGACCCCGAGGCCGTCAAGTGTCGGGGTTGCCTCTTGTAATTTTGCACCTAAATCCGCCGTTTTCTCTTCGTCGTGGTCCTCCGTGCACCCGCAGGGGATTTATCATCCGTACGTGCACCACCACCACGACGGCAGATATAACCACGTTCCGCTGAAAGACGCCGAGTGCGACGCGCTGGAGGCAGAGAGCCGGCCGCTGTCCGCGGGCTTCGTGTGCGCGGCGGCAGCTTGTCCGGACAGGGCGAGGAAGGAGCACGGTGCAAGTGAGCTTCCGAGTCACGACGAGCACAAAGAGGAGAAACAACAAAACCCAGCAGCAAACTGGATTCACGCGCGCTCGACCAGAAAGAAGAGGTGCCCTTATACAAAATATCAGACTTTAGAGCTGGAGAAGGAGTTCCTCTACAATATGTATCTGACCAGGGATCGGCGCTACGAGGTGGCCCGCATACTCAGTTTGACCGAGAGACAAGTGAAGATCTGGTTCCAGAACAGGAGAATGAAAATGAAGAAACAAAACCGAGAGAGGAGCGGCAAAGAGCACATT
Tn ATGTCGCTCGGCAACTGCTACATGGTCCTGGGCCCGGACCCGGAGGACGCCTACGCTGCTCGCTACGTTCAGGCTCCACACATGGTGACCCCGAGGCCGTCAGGTGCTGGGGTCGCCTCTTGTAATTTTGCCACCAAATCCGCCGTTTTCTCTTCGTCTTGGTCCTCCGTTCACCCGCAGGGGATTTATCATCCGTACGTGCACCACCATCACGAGGGCAGATATAACCACGTTCCGCCGAAGGGCGCCGAGGGCAGCCCGCTGGAGGCAGAGCCTCGGCCGCTGTCCGGGGACTCGGTGTGCGGGGCAGCGTCGTGTCCGGACAGGGCGAGGAAGGAGCAGCGTGTGAGTGGGCTTCCGAGCCACGGCGAGCACAAAGAGCAGAAACAACAAAATCCCGCAGCAAACTGGATTCACGCGCGCTCCACTAGAAAGAAGAGATGTCCTTACACCAAATATCAGACTCTGGAGCTGGAGAAGGAGTTCCTCTACAACATGTATCTGACCAGAGACCGGCGGTACGAGGTCGCCCGCATACTCAGTTTGACCGAAAGACAAGTGAAGATCTGGTTCCAGAACAGGAGGATGAAAATGAAGAAACTAAACCGAGAGAGGAGCAGCAACGAGCACATC
Ol ATGTCTATCAGTAACTATTATGTGGTGATGGCTCAGGAGCCGGAGGATGTTTACGCGCCTCGGCTTGTTCAGGCTCCTCATACGGTGACCCCGAGGCCGTCAGGTGCCGGGGTCTCTTCTTGTAATTTCGCTCCTAAACCCGGAGTTTTCTCCTCGTCCTGGTCCTCTGTTCATCCTCAGGGGATTTATCATCCATATGTGCACCATCACCACGACGGGAGATATAACCACGTCCCTGCCAAAGTTGCAGAATGCGATACCCTGGAGCCGGAGGCGCGACCGGTCCCTGCTGAATTCTCCTGCGGAGGCGCGCTGAGCGCAGAGAAGGTAACGAAAGAGCGCAGAGGAAGCGAGATTTCGAGTCACGGAGAGCCAAAAGACGAGAAACAACAAAACCCTGCTGCCAACTGGATCCACGCGCGCTCCACGAGGAAAAAGAGGTGTCCTTACACCAAATACCAAACTTTGGAGCTGGAGAAGGAGTTCCTCTACAACATGTATTTGACCAGAGACCGGCGCTTTGAAGTTGCGCGCATACTGAGTCTAACGGAGAGACAAGTGAAGATCTGGTTCCAGAACAGGCGGATGAAAATGAAAAAGATGAATAGAGAAAAAGGCGGAAAGGACCAGCTA
Ga ATGTCGCTCAGTAACTGCTATGTGGTAATGGGGCAGGAGCCGGAGGATGCGTACGGCGCTCGCTTCATCCAGGCTCCGCACACGGTGACCTCGAGGCCGTCAAGTGTCGGGGTCTCCTCGTGCCATTTTGCATCCAAGTCCGCGGTTTTCTCGTCGTCCTGGTCCTCGGTTCACCCGCAGGGGATTTATCATCCGTACATGCACCACCACCACGACGGCAGATATAACCACGTTCCACCGAAGGCGGCGCGGTGCGACGCCCCGGAGTCGGAGGCTCGGCCGCTCGCCGGTGAATTCTCGTGCGCCGTGTCGGAGTGTCAGGAGAAAGCCTCCGCGGAGCTCAGTGGAAGTGAACTTTCGATTCACAGCGAGCCGAAAGAGGAGAAGCAACAAAACCCGGCAGCAAACTGGATTCACGCACGCTCCACGAGAAAGAAGCGCTGCCCGTACACGAAATATCAGACTTTGGAGCTGGAGAAGGAGTTCCTCTACAACATGTATTTGACCAGAGACCGACGCTACGAGGTGGCCCGCATACTCAGTTTAACCGAGAGACAAGTGAAGATCTGGTTCCAGAACAGGAGGATGAAAATGAAGAAGATGAACAGAGAGAGGAGCGGCAGAGAGCTGCTG
On ATGTCTCTCAGTAACTGCTATGTGATAATGGGGCAGGAGCCGGAGGATGTGTACGGTGCTCGCTTTATTCAGGCTCCACACGCGATGACCCCGAGGCCGTCAGGTGCTGGGGTTTCCTCGTGTAATTTTGCACCGAAATCCGCCGTTTTCTCGCCGTCCTGGTCCTCAGTTCATCCTCAGGGGATTTATCATCCATATGTGCACCACCACCACGACGGGAGATACAACCACGTTCCAGCTAAATCTTCAGATTGTGACACGTTGGAAGCGGAGGCTCGGCCGCTCGCTGGCGAATTCACGTGTGGAGTATCGGAGTGTCCAGAAAAAGCAACCAAAGAGCACAGTGGAAGTGAGCTTTCGAGCCACAGCGAACCCAAAGAGGAAAAACAAAAAAACCCTGCAGCAAATTGGATTCATGCACGCTCGACGAGAAAGAAGCGATGTCCCTACACAAAATATCAGACTTTAGAGCTAGAGAAGGAGTTCCTCTACAACATGTATTTGACAAGAGACCGGCGCTATGAAGTCGCTCGCATACTCAGTTTAACGGAGAGACAAGTGAAGATCTGGTTCCAGAACAGGAGGATGAAAATGAAGAAGATGAACAGAGAGAGGAACGGCAAGGACCAGCTA
Ab ATGTCTCTCAGTAACTGCTATGTGATAATGGGGCAGGAGCCGGAGGATGTGTACGGTGCTCGCTTTATTCAGGCTCCACACGCGATGACCCCGAGGCCGTCAGGTGCTGGGGTTTCCTCGTGTAATTTTGCACCGAAATCCGCTGTTTTCTCGCCGTCCTGGTCCTCAGTTCATCCTCAGGGGATTTATCATCCATATGTGCACCACCACCACGACGGGAGATACAACCACGTTCCAGCTAAATCTTCAGATTGTGACACGTTGGAAGCGGAGGCTCGGCCGCTCGCTGGCGAATTCACGTGTGGAGTATCGGAGTGTCCAGAAAAAACAACCAAAGAACACAGTGGAAGTGAGCTTTCGAGCCACAGCGAACCCAAAGAGGAAAAACAAAAAAACCCTGCAGCAAATTGGATTCACGCACGCTCGACGAGAAAGAAGCGATGTCCCTACACAAAATATCAGACTTTAGAGCTAGAGAAGGAGTTCCTCTACAACATGTATTTGACAAGAGACCGGCGCTATGAAGTCGCTCGCATACTCAGTTTAACGGAGAGACAAGTGAAGATCTGGTTCCAGAACAGGAGGATGAAAATGAAGAAGATGAACAGAGAGAGGAACGGCAAGGAGCAGCTA


[Hoxd4a 21 624]
Hs ATGAGTTCGTATATGGTGAACTCCAAGTATGTGGACCCCAAGTTCCCTCCGTGCGAGGAGTATTTGCAGGGCCTAGGCGAGCAGGGCGCCGACTACTACGGCGGCGCGCAGGGCGCAGACTTCCAGCCCCCGGGGCTCTACCCACGGCCCGACTTCGGTGAGCAGCCTTTCGGAGGCCCCGGGCCTGGCTCGGCGCTGCCTGCGCGGGGTCACGGACAAGAGCCAGGCGGCCCCGGCGGTCACTACGCCGCTCCAGGAGAGCCTTGCCCAGCTCCCCTGCCTGGCGCCCGGGCCTACAGTCAGTCCAAGCAGCCGCCCTCCGGGACGGCACTCAAGCAGCCGGCCGTGGTCTACCCCTGGATGAAGAAGGTGCACGTGAATTCGGTGAACCCCAACTACACCGGTGGGGAACCCAAGCGGTCCCGAACGGCCTACACCCGGCAGCAAGTCCTAGAACTGGAAAAAGAATTTCATTTTAACAGGTATCTGACAAGGCGCCGTCGGATTGAAATCGCTCACACCCTGTGTCTGTCGGAGCGCCAGATCAAGATCTGGTTCCAGAACCGGAGGATGAAGTGGAAAAAAGATCATAAGCTGCCCAACACTAAAGGCAGGTCATCGTCC
Xt ATGAGTTCGTACATGGTAAACTCTAAGTATGTGGATCCTAAATTCCCTCCATGCGAGGAGTATATGCAGGGCCTGGCTGAGCAGGGCTCTGATTTCTTCAGCCCTGCACAGGGCGCAGAGTACCAGCCACAGGGGATCTATGGCCGCTCACACTACAGCGACGAGTCGTTCAGTTGCCATGCTCAGGGCTCTGCTCTCCAGCCCCGGGGTCAGACACAGGAGCCCAGCGGCCCCCCGGAGCCTTTCCCCGCTGCTGAGGAGCACTGCCCTGCTAATCTCTCCAGCAGCCGAGCCTGCAGCCAGCAGCAGCACCCCAAAAATGGCAGCCTGGGCAAGCCCCCAGCCATAGTGTACCCCTGGATGAAAAAAGTCCATTGCAACTCAGTGAATCCAAATTACACTGGAGGGGAACCCAAGCGATCCAGGACTGCTTACACCAGGCAGCAAGTCTTGGAACTGGAAAAGGAGTTTCATTTTAACAGGTATCTCACTCGACGTCGCCGGATAGAAATTGCCCATAGTTTGTGCTTGTCCGAACGGCAAATCAAAATCTGGTTCCAAAACAGGAGAATGAAATGGAAGAAAGACCACAAATTGCCCAATACCAAAGGCAGATCTGCATCT
Dr ATGAGTTCGTACATGGTGAACTCCAAGTATGTGGATCCCAAATTTCCTCCTTGCGAGGAATATTCTCAGAACATACCTGAACAGAGCCCAGGCTACTACAGTCCGTCGCAGGACACTGATTTCCAGCATCCCGGAATCTATTCACGGTCAAACTACTCTGAACAGCCTTACAGTTGTACTGTCCAGGGCTCGTCGGTGCAGCCGCGGGGTCATGTGCAGGATCAAGCCAGCACCCCTAGCCCTTTCCCTGCACAGACAGAGCAGTGTCCCGCGCAGATTTCCGGATCGAGGACTGGTGGACAACAAACAAAGACCCAGAACGGGATACCAACGAAGCAGCCTGCTGTAGTTTACCCGTGGATGAAGAAAGTGCACGTTACTACGGTGAACCCGGATTACACAGGACCTGAACCCAAACGTTCTCGGACAGCCTACACAAGACAGCAGGTTCTCGAACTAGAGAAGGAGTTTCATTTTAACAGGTATCTAACAAGACGGCGTCGCATCGAGATCGCGCACACACTCTGTCTTTCTGAAAGACAGATTAAAATCTGGTTTCAGAACAGGAGAATGAAATGGAAAAAGGATCACAAACTACCAAACACGAAAGGAAGATCGGCATCA
Tr ATGAGTTCGTATATGGTGAACTCTAAATATGTGGATCCAAAATTTCCTCCCTGCGAGGAATATTCACAAAACATACCTGAACAGGGCTCCGACTACTACAGCTCATCGCAGGACACAGACTTTCAGCATCCAGGGATCTACCCACGGTCAAACTACACGGAGCAGCCCTTCGGCTGCGCCGTGCAGGAACCAACGGTG---CCACGGGGTCATGTGCACGACAAGTCCGGCCAACCGAGCCCGTTTAACGCACAGACTGAGTCAGGGGCGCCGCTAGTGGCCGGACCCCGGACTTGTGGACAGCAGACAAAGAGCCAAAACGGGACACAAGCTAAACAGCCTGCAGTAGTTTACCCCTGGATGAAGAAAGTCCACGTAACTACCGTGAACCCGGACTATACCGGATCCGAGCCCAAACGGTCCAGGACAGCGTACACTCGTCAGCAGGTTCTGGAGCTTGAGAAGGAGTTTCATTTTAACAGGTATCTGACCAGGCGGCGGCGGATTGAGATCGCCCACACGCTTTGTCTCTCCGAGAGGCAGATCAAAATTTGGTTTCAGAACAGACGGATGAAATGGACGAAAGACCACAAACTGCCCAACACGAAGGGCCGATCGGCACCA
Tn ATGAGTTCGTATATGGTGAACTCTAAATATGTGGATCCAAAATTTCCTCCCTGCGAGGAATATTCACAAAACATACCTGAGCAAGGCTCCGACTACTACAGCCCATCGCAGGACACAGACTTTCAGCATCCCGGGATCTACCCACGGTCAAACTACTCGGAGCAGCCCTTCAGCTGCGCCGTGCAGGACTCCGCGGTGCAGCCACGGGGTCATGTGCACGACAAGCCCGGCCACCCGAGCCCGTTCAGCGCGCAGACCGAACCCGGAGGGCCGCAAGCGGCCGGAGCCCGGACCTGTGGGCAGCAGACAAAGAGCCAAAACGGGACTCAAGCTAAGCAGCCTGCAGTGGTTTACCCCTGGATGAAGAAAGTGCACGTAACTACCGTAAACCCGGATTACACCGGATCCGAGCCCAAACGGTCCAGGACAGCCTACACTCGGCAGCAGGTTCTGGAGCTGGAGAAGGAGTTCCATTTTAACAGGTACCTGACCAGGCGGCGGCGGATCGAGATCGCCCACTCGCTCTGCCTCTCCGAAAGGCAGATCAAAATCTGGTTTCAGAACAGACGGATGAAATGGAAGAAAGACCACAAACTGCCCAACACGAAGGGCCGGTCCGCATCA
Ol ATGAGTTCGTATATGGTGAACTCTAAGTATGTGGATCCCAAATTTCCTCCGTGCGAGGAATATTCGCAGAATATACCTGAGCAGGGCTCGGACTACTACAGTCAATCGCAGGACACAGAGTTTCAGCATCCAGGGATCTACCCACGGTCAAACTACACGGAGCAACCCTTCAGCTGCACTGTGCCGGACCCTGCAGTGCAGCCACGAGCTCATGTGCACGACAGAGCCAACCATCCGAGCCATTTTGCGGCACAGACTGATCAAGGCCCCCCGCAAGCGGCCGGACCTCGGACTTGTGGACAACAGACAAAGACCCAAAATGGGATACAAGCCAAGCAGCCAGCAGTAGTTTATCCATGGATGAAGAAAGTTCACGTTACTACCGTGAACCCCGACTACACGGGATCAGAGCCCAAACGGTCCAGGACGGCTTACACCCGGCAGCAGGTTTTGGAGCTGGAAAAGGAGTTTCATTTTAACAGGTACCTGACCAGGCGGCGGCGGATCGAGATCGCGCACACTCTTTGTCTGTCCGAGAGGCAAATCAAAATCTGGTTTCAGAACAGACGAATGAAATGGAAGAAAGACCACAAACTGCCAAACACCAAGGGCAGATCTGCTCCT
Ga ATGAGTTCGTATTTGGTGAACTCTAAGTATGTGGATCCCAAATTTCCTCCCTGCGAGGAATATTCACAAAATATACCTGAGCAGGGCGCGGACTTCTTCAGTCCAACGCAGGACACAGACTTTCAGCACCCAGGGATCTACCCGCGGCCGAACTTCACGGAGGAGCCCTTCAGCTGCACCGTGCAGGACTCCGCCGGGCAGCCCCGGGGTCATGTGCACCAGAGATCCAGCCGCTCGAGCTCTATTAGCGCACAGACTGAGCACGGGCCCCCGCAAGCGGCCGGACCCCGGACTTGTGGACAGCAGACAAAGAGCCAACATGGGATACAGTCCAAGCAGCCCGCGGTAGTCTACCCTTGGATGAAGAAAGTCCACGTTACTAATGTTAACCCGGATTACACGGGACCCGAGCCCAAACGGTCCAGAACAGCATACACCCGACAGCAGGTTTTGGAGCTTGAAAAGGAGTTTCATTTTAACAGGTATCTGACCAGGCGGCGACGGATTGAGATTGCCCACACTCTTTGTCTCTCCGAAAGGCAAATCAAAATCTGGTTTCAAAACAGACGGATGAAATGGAAGAAAGACCACAAACTACCAAACACCAAGGGCCGATCGGCACCA
On ATGAGTTCGTATATGGTGAACTCTAAGTATGTGGATCCCAAATTTCCTCCCTGCGAGGAATATTCACAGAATATACCTGAGCAGGGCTCCGACTACTACAGTCCATCGCAGGACACAGACTTTCAGCATCCAGGGATCTACCCACGGTCAAACTACACGGAGCAACCCTTCAGCTGCACTGTGCAGGACTCCACAGTGCAACCACGGGGTCATGTGCACGAGAGAGCCAGCCACCCGAGCCATTTTAGCGCACAGACTGAGCAGGGGACTCCGCAAGTGGCCGGACCCCGGACTTGTGGACAGCAGACAAAGAGCCAAAATGGGATACAAGCCAAGCAGCCAGCAGTAGTTTACCCCTGGATGAAGAAAGTTCACGTAACTACTGTGAACCCGGATTACACGGGATCTGAACCCAAGCGGTCCAGAACAGCTTACACCCGGCAGCAGGTTCTGGAGCTAGAAAAGGAGTTTCATTTTAACAGGTATCTGACCAGGCGGCGGCGGATTGAGATTGCCCACACTCTTTGTCTCTCCGAAAGGCAGATTAAAATCTGGTTTCAAAACAGACGGATGAAATGGAAGAAAGATCACAAACTACCCAACACCAAGGGCAGATCTGCACCA
Ab ATGAGTTCGTATATGGTGAACTCTAAGTATGTGGATCCCAAATTTCCTCCCTGCGAGGAATATTCACAGAATATACCTGAGCAGGGCTCCGACTACTACAGTCCATCGCAGGACACAGACTTTCAGCATCCAGGGATCTACCCACGGTCAAACTACACGGAGCAACCCTTCAGCTGCACTGTGCAGGACTCCACAGTGCAACCACGGGGTCATGGGCACGAGAGAGCCAGCCACCCGAGCCATTTTAGCGCACAGACTGAGCAGGGGACTCCGCAAGTGGCCGGACCCCGGACTTGTGGACAGCAGACAAAGAGCCAAAATGGGATACAAGCCAAGCAGCCAGCAGTAGTTTACCCCTGGATGAAGAAAGTTCACGTAACTACTGTGAACCCGGATTACACGGGATCTGAACCCAAGCGGTCCAGAACAGCTTACACCCGGCAGCAGGTTCTGGAGCTAGAAAAGGAGTTTCATTTTAACAGGTATCTGACCAGGCGGCGGCGGATTGAGATTGCCCACACTCTTTGTCTCTCCGAAAGGCAGATTAAAATCTGGTTTCAAAACAGACGGATGAAATGGAAGAAAGATCACAAACTACCCAACACCAAGGGGAGATCTGCACCA

[Hoxd3a 9 1167]
Hs ATGCAGAAGGCTGCTTACTATGAAAACCCAGGACTGTTTGGAGGCTATGGCTACAGCAAAACTGACACTTACGGCTACAGCACCCAGCCCTACCCACCCAGCTCCCTGGACACTGACTATCCAGGTTCTGCCTGCTCCATCCAGAGCTCTGCCCTGAGAGCCCCAGCCCACAAAGGAGCTGAACTCAATGGCAGCTGCATGCGGCCGGGCACTGGGAACAGCCAGGGTGGGCCTCCTGGTCTGAACTCAGAGCAGCCACCGACCCTGCCCCCATCTTCACCCACCAATCCTGGAGGTGGAGTGCCTGCCAAGAAGCCCAAAGGTGGGCCCAATGCTTCTAGCTCCTCAGCCACCATCAGCAAGCAGATCTTCCCCTGGATGAAAGAGTCTCGACAGAACTCCAAGCAGAAGAACAGCTGTGCCACTGCAGGATGCGAGGACAAGAGCCCGCCAGGCCCAGCATCCAAGCGGGTACGCACGGCATACACGAGCGCGCAGCTGGTGGAATTGGAAAAGGAATTCCACTTCAACCGCTACTTGTGCCGGCCGCGCCGCGTGGAGATGGCCAACCTGCTGAATCTCACGGAACGCCAGATCAAGATCTGGTTCCAGAACCGGCGCATGAAGTACAAGAAGGACCAGAAGGCCAAGGGCATCCTGCACTCGCCGGCTAGCCAGTCCCCTGAGCGCAGCCCACCGCTCGGCGGCGCCGCTCACGTGGCCTACTCCGGCCAGCTGCCGCCAGTGCTGGCCTACGACGCGCCCTCGCCGCCTGCTTTCGCCAAATCACAGCCCAATATGTACGGCCTGGCCGCCTACACGGCGCCACTCAGCAGCTGCCTGCCACAACAGAAGCGCTACGCAGCGCCGGAGTTCGAGCCCCATCCCATGGCGAGCAACGGCGGCTTCGCCAGCGCCAACTTGCAGGGCAGCCCGGTGTACGTGGGCGGCAACTTCGTCGAGTCCATGGCGGCGTCCGGGCCTGTCTTCAACCTGGGCCACCTCTCGCACCCGTCGTCGGCCAGCGTGGACTACAGTTGCGCCGCGCAGATTCCAGGCAACCACCACCATGGACCTTGCGACCCTCATCCCACCTACACAGATCTCTCGGCCCACCACTCGTCTCAGGGACGACTGCCGGAGGCTCCCAAACTGACGCATCTGTAG
Xt ATGCAGAAAACAGCTTATTACGAAAACTCCGGACTTTTTGGAGGTTACACCTATGCTAAACCAGAATCCTACAGCTACGGGCCTCAGCAGTACCCACAATCCTCTCTAGATAGCGACTATCCCAGCACTGCCTGCTCTATCCAGCCGGCTGCTATAAGGGCCCCCAACCATAAGGCCAATGATATCAGTGGCAGTTGTATGCGGACAACATCAAGTCAAAACTCCAACCAGGCCCCAAGTATTAGCAACCAACAGGCCCCATCTCTGCCCCCTTCCTCCCCCAGTCATGGCAACAGCTCTGCCCAGAAAAAG---AGCAAATCGTCAAATTCGTCTGGCTCTTCCCAGGCTACTCTGAGCAAACAAATATTCCCATGGATGAAAGAGTCCAGACAGAATGCCAAGCAGAAGAATACCAGCAGCAGCGAGAACTGCGAGGAGAAAAGCCCAACCGGCCCTTCCTCTAAGCGAGTCCGCACCGCGTACACCAGCGCCCAACTGGTAGAACTGGAGAAGGAGTTTCACTTTAACCGCTACCTGTGCCGCCCCAGGAGGGTGGAAATGGCCAATTTACTGAACCTCACTGAGCGCCAGATCAAGATCTGGTTCCAGAACCGCAGAATGAAGTATAAGAAGGATCAGAAAGCCAAAGGGATCATGCACTCCCCCGCAGGCCAGTCCCCAGACAGGAGCCCAACGCTCAGTGGGTCCAACCATGTGGGATATTCCAGCCAGCTTCCTACTGTGCTCAGCTATGATGCTCCTTCTCCAACCTCCTTTGCCAAATCCCAACAAAACATGTATGGGCTGGCTGCTTACACAGCACCTCTGAGCAGCTGCTTACCCCAGCAGAAAAGATACCCTGGGGCAGAGTATGAGCACCACACCATGCAGGGCAACAGCGGCTTTGCCAACCCCAATTTGCAGGGCAGCCCTGTTTATGTTGGAGGGAACTTTGTTGATTCCATGCCAGCTTCTGGCCCAATGTTCAACGTTGGCCACCTCTCCCACCCTTCCTCTGCCAGTGTGGACTACAGTTGTGCAGCTCAGATTCCAGGCAACCACCACCACGGACCGTGTGACCCCCACCCCACATACACAGATCTAAGTTCCCATCACACAACTCAGGGAAGGATGCAGGAGGCCCCCAAACTCACACATCTGTAA
Dr ATGCAGAAAGCCACTTATTATGACAATGCTGGACTTTTCGGAGGATATTCGTACCCTAAATCTGACTCCTACACGTACGGTCCACAGGGCTTCTCATCCTCCAGTATAGAGAATGACTATCAAAGCCCAATTTGTCCAATTCAAACTACATCAGTCCGGCAAGCAACCCATAAAAACGGAGACATCAATGGCAGTTGTATGCGACCAAGTGCCAGTCAGGGCAACAGTCAGCCAGAGAGTATCAGTGAGCAGCAGGCTGCTCCATTAGCGGCCAGCTCTCCCAGCCCCAGCACTAACTCCACACAAAAAAAGAAATCCCCCAGCTCTAATGGATCCAGCACTGCCACCCCAGTCATCTCCAAGCAAATTTTCCCCTGGATGAAAGAGACCCGCCAAAATGCAAAGCAGAAAACCAACTGCCCAGCAGCAGGATGCGATGACAAGAGTCCGCCTGGCCCTGCGTCGAAACGAGTGCGCACTGCCTACACCAGCGCCCAGCTAGTCGAGCTGGAGAAGGAGTTTCATTTCAACCGCTACCTGTGTCGCCCCAGAAGAGTGGAGATGGCCAATCTGCTCAACCTCACCGAGCGCCAAATAAAGATCTGGTTTCAAAACAGAAGGATGAAGTACAAAAAAGATCAGAAATCTAAAGGCATAATGCACTCTCCCTTAGGACACTCTCCGGACAGGAGCCCGCCGTTAAGTGGCTCGAATCACATTGGATATTCTGGTCAGCTTCCGAACGTACTCAGCTACGACGCGCCGTCGCCTCCGTCATTCGCCAAGCCGCAGCAGAATATATACGGCTTGGCGGCATACACGGCGCCATTGGGCGGCTGCATACCGCAGCAGAAAAGGTACCCGGGAACAGAGTACGACCACCACAGCATGCAGGGGAACGGTAGCTTTGCTAATGCTAATTTACAAAGTAGCCCCGTGTACGTCGGGGGAAACTTCGTTGATTCAATGCCAGCCTCCGGCCCCATGTTCAACCTCGGTCATCTTCCCCATCCCTCATCCGCTAGTGTGGACTACAGCTGTGCCGCTCAGATTCCGGGTAACCACCACCACGGACCGTGTGACCCCCACCCCACATACACAGACCTCAGCTCTCATCATGCGTCTCAGGGAAGGCTGCAGGATGCGCCCAAACTCACGCACCTGTAA
Tr ATGCAGAAAGCAACGTATTACGATAATTCTGGGCTGTTTGGAGGCTACACCTACCCCAAACCAGACTCTTACAACTATGCCCCCCAGTCCTACACGACAGCTAACCTCGAGAGCGACTTCCAGGGATCGGTGTGTCCCATTCAGACCCCCACTGTTAGGCCACCAGCCCTGAAAGATGCAGATCTGAATGGAGACTGCATGCGTCAAAGTAGTAATCAGAGCAATGGCAACGACACCAATATTGGAGAGCAGCCAGGACCTCCACTGTCTGCGTCCTCTCCCAGTCCCAACAGTTCTTCATCCCAAAAGAAGAAGTCGCCATCCAGTAGCGCTAACAACAGTGCCACACCGGCCATCACCAAGCAGATATTCCCCTGGATGAAGGAGACCCGACAGAATGCAAAACAGAAGAACAACTGTGCCTCTGCAGGTAGCGATGAGAAGAGCCCCCCTGGTCCTTCCTCCAAGCGGGTCAGAACTGCATACACCAGTGCGCAACTTGTGGAGCTGGAGAAGGAGTTTCACTTTAACCGTTATCTCTGTCGCCCCAGGAGAGTGGAGATGGCAAATCTGTTGAATCTGACTGAGCGTCAAATAAAGATTTGGTTTCAAAACAGGAGAATGAAATACAAGAAGGACCAAAAGTCTAAAGGGCTTGCACACTCTCCTCTGGGACACTCCCCGGACAGGAGCCCGCCGTTGAGTGGCCCAAATCACATTGGATACTCTGGCCAGCTCCAAAACGGTCTCGGCTATGATGCGCCCTCGCCACCATCTTTTGCCAAACCTCAGCAAAACATGTACGGTTTGGCGGCGTACACGGCGCCGTTGGGTGGCTGCATCCCGCAGCAGAAGAGGTACCTGGGCTCCGAGTACGAACACCACGGCATGCAGAGCAACGGCAGCTTTGCCAGCGCCAGTCTGCAAGACAGCCCCGTTTACGTGGGTGGGAACTTTGTTGATTCCATGCCAGCCTCGGGCCCCATGTTCAACCTCGGTCATCTCCCCCACCCCTCATCCACCAGTGTGGACTACAGCTGTGCCGCTCAGATCCCAGGAAACCACCACCATGGACCCTGTGATCCCCATCCCACATACACAGACCTCACCTCTCACCAAGCGTCTCAGGGAAGGATTCAGGAAGCACCTAAACTCACACATTTGTAA
Tn ATGCAGAAAGCAACATATTACGATAACTCCGGGCTGTTTGGAGGCTACACCTACCCCAAACCAGACTCCTATAGCTACGGCCCTCAGTCCTACGCTGCAGCAACCCTCGAGAGCGACTACCAGGGTTCAGTGTGTCCCATTCAGACCCCCGCCGTTCGGCCACCGGCCCTCAAAGACGCCGATTTGAACGGAGACTGCATGCGTCAAAGTAGTAATCAGAGCAACGGCAACGACACCAGTACCGGAGAGCAGCCGGGGCCTCTGCTGTCTGCATCCTCTCCCAGCCCCAACAGCTCTTCATCCCAGAAAAAGAAGTCCCCATCCAGCAGTGCTAGCAACAATGCTACGCCAGCCATCACTAAGCAGATATTCCCCTGGATGAAGGAAACCCGGCAGAATGCAAAACAGAAGAACAACTGTGCCGCTGCAGGTAGTGATGAGAAGAGCCCTCCTGGTCCTTCCTCCAAGCGTGTCAGAACTGCTTACACCAGCGCGCAACTCGTGGAGCTGGAGAAGGAGTTTCACTTTAATCGTTATCTCTGTCGGCCCCGGAGAGTGGAGATGGCCAATCTGTTGAATCTGACCGAGCGTCAAATAAAGATTTGGTTTCAAAACAGAAGAATGAAATACAAGAAGGATCAAAAGTCTAAAGGGCTCGCGCACTCTCCTCTGGGACACTCCCCGGACAGGAGCCCGCCGCTCAGCGGCCCGAATCACATTGGATACTCCGGCCAGCTCCAGAACGGCCTCAGCTACGACGCGCCCTCGCCCCCGTCTTTCGCCAAACCCCAGCAAAACATGTACGGGCTGGCCGCGTACACGGCACCGCTCGGCGGCTGTATCCCGCAGCAGAAGAGGTACCTGGGCTCAGAGTACGAACACCACGGCATGCAGAGCAACGGCAGCTTCGCCAGCGCCACTCTGCAAGACAGCCCCGTGTACGTGGGTGGGAATTTTGTTGATTCCATGCCAGCCTCGGGCCCCATGTTCAACCTCGGCCATCTCCCCCACCCCTCATCCACCAGCGTGGACTACAGCTGTGCCGCTCAGATCCCAGGAAACCACCACCACGGACCCTGTGATCCCCACCCCACGTACACAGACCTCACCTCTCATCAAGCGTCTCAGGGAAGGATTCAGGAAGCGCCTAAACTCACACATTTGTAA
Ol ATGCAGAAAGCAACCTATTACGACAACTCTGGACTGTTTGGAGGTTACAGCTACCCCAAGCCCGACTCTTACAGCTACGGCCCCCAGTCCTACCCCACTGCTAATATTGAGAGTGACTATCAAGGCCCGGTGTGTCCCATTCAGACCCCAGCAGTTCGGCCCCCGGCCCTCAAAGACACGGATCTGAACGGTGACTGCATGCGCCAAAGCAGCAGTCAAAGTAGCAACAGCGCTGGAAGCATTTCAGAGCAGCAGGCACCTCCTCTGTCCGCATCCCCGCCGAGCTCCAACAGCTCTGCGTCCCAAAAGAAGAAGTCCCCCTCCGGTGGAGCCTCCGGGGCCGCCACACCAGCCCTCACAAAACAGATCTTCCCCTGGATGAAGGAGACCCGACAGAACTCAAAGCAGAAAAACAACTGTGTTGCGGCAGGTAGCGACGAGAAAAGCCCACCGGGACCGGCCTCCAAACGGGTCAGAACTGCTTATACAAGTGCACAACTGGTGGAGCTGGAGAAGGAGTTTCACTTTAACCGCTACCTTTGTCGTCCTCGGAGAGTGGAAATGGCGAATCTGTTGAATCTCACGGAGCGCCAAATAAAGATCTGGTTTCAGAACCGGAGGATGAAATACAAAAAGGACCAGAAGTCTAAAGGGCTCGCGCACTCCCCCCTGGGACACTCCCCAGACCGGAGCCCGCCACTGAGTGGCCCAAATCACGTTGGATACTCTGGCCAGCTCCAGAATGTGCTCAGCTATGACGCGCCCTCGCCCCCGTCATTTGCCAAGCCACAGCAAAACATGTACGGCTTGGCAGCGTACACTGCGCCATTGGGAGGCTGCATCCCGCAACAGAAGAGGTACCCAGGCTCCGAGTACGAACACCACGGCATGCAGAGCAACGGAGGGTTTGCCAACGCCAATTTGCAAGGCAGCCCCGTTTATGTGGGAGGGAACTTTGTGGATTCCATGCCAGCCTCGGGCCCCATGTTCAACCTTGGCCATCTTCCCCACCCCTCATCCACCAGCGTGGACTACAGCTGCGCCGCCCAGATCCCAGGAAACCACCACCATGGACCCTGTGATCCCCACCCCACATACACAGACCTCACCTCTCACCAAGCGTCTCAGGGAAGGATTCTGGAAGCGCCTAAACAGACGCACTTGTAA
Ga ATGCAGAAAGCAACATACTACGATAACTCTGGACTTTTTGGAGGCTACACCTTCCCCAAACCTGACTCTTACAACTATGGCCCCCAGCCCTACGCTGCTCCCAGCCTTGAGAACGACTACCAGGGCTCGGTGTGTCCCGCCCAGACCTCTGCTCTCCGGCCACCGAGCCTGAAAGACAGTGACCTGAACGGAGACTGCATGAGACAAAGCAGCAGTCAAAGCAACAACAACGCTACGAGCATTGGGGAGCAGCAGGCACCTCCGTTGTCGGCATCCTCTCCCAGCTCCAGCAGCTCTGCGCCCCAGAAAAAGAAATCGCCTTCCAGCGGCGCTTCCAGTTCTGCCACACCGACCCTTACAAAGCAGATATTCCCCTGGATGAAGGAGACCCGGCAGAACTCAAAGCAAAAGAACAACTGCACCAGTGCAGGTAGCGACGAGAAGAGCCCGCCGGGACCAGCCTCGAAACGGGTCAGAACTGCGTACACCAGCGCGCAACTCGTGGAGCTGGAGAAGGAGTTTCACTTTAACCGCTATCTGTGTCGCCCTCGGAGGGTGGAAATGGCAAATCTGTTGAATCTCACCGAGCGTCAAATAAAGATCTGGTTTCAAAACAGGAGGATGAAATACAAAAAGGACCAGAAGTCTAAAGGGCTCGCGCACTCTCCCATGGGACACTCCCCGGATAGAAGCCCGCCGCTGAGTGGTCCAAATCACATTGGATACTCTGGCCAGCTCCAGAACGTGCTCAGCTATGACGCGCCCTCGCCCCCGTCCTTTGCCAAACCCCAGCAAAACATGTACGGTTTGGCAGCGTACACGGCACCCTTGGGTGGTTGCATCCCGCAACAGAAGAGGTACCCGGGCTCCGAGTACGAGCACCACGGCATGCAGGGCAACGGTAGCTTTGCCAACGCCAATTTGCAAGGCAGCCCCGTTTACGTGGGTGGGAATTTTGTTGATTCCATGCCAGCCTCTGGCCCCATGTTCAACCTCGGCCACCTTCCCCACCCCTCATCCACCAGTGTGGACTACAGCTGTGCCGCTCAGATCCCAGGAAACCACCACCATGGACCCTGTGATCCCCATCCCACATACACAGACCTCACCTCTCACCAAGCGTCTCAGGGAAGGATTCAGGAAGCGCCTAAACTCACGCATTTGTAA
On ATGCAGAAAGCAACATACTACGATAACTCTGGACTTTTTGGAGGCTACACCTACCCCAAACCAGACTCTTACAACTATGGGCCCCAGTCCTATCCTACTTCAAACATAGACAGCGACTACCAGGGCTCAGTTTGTCCCATTCAGACAGCTGCAGTCCGGCCACCAGCCCTAAAAGACAGTGACCTGAACGGAGACTGCATGCGACAAAGCAGCAGTCAAAATAACAACAACGCGACTAGTGTTTCAGAGCAGCAGGCTCCTCCACTGTCTGCATCTTCCCCTAGCTCCAACAGCTCTGCATCCCAGAAGAAGAAATCTCCATCCAGCAGTGCTTCCAGCAGCGCCACACCAGCCCTCACCAAGCAGATATTCCCCTGGATGAAGGAGACCCGACAGAACTCAAAGCAGAAGAACAACTGTGCCACTGCAGGTAGTGATGAGAAAAGCCCACCGGGACCAGCGTCCAAACGGGTCAGAACTGCTTACACCAGCGCGCAACTTGTGGAGCTGGAGAAGGAGTTTCACTTTAACCGCTATCTTTGTCGTCCTCGGAGGGTGGAAATGGCAAATCTGTTGAATCTCACCGAGCGCCAAATAAAGATCTGGTTTCAAAACAGGAGGATGAAATACAAAAAGGACCAGAAGTCTAAAGGGCTGGCGCACTCCCCCCTGGGACATTCCCCGGATAGAAGCCCGCCGCTGAGTGGCCCAAATCACATTGGATACTCTGGCCAACTCCAAAATGTGCTCAGCTATGACGCACCCTCACCCCCGTCCTTTGCCAAACCCCAGCAAAATATGTACGGCTTGGCCGCGTACACGGCACCCTTGGGTGGCTGCATCCCACAACAGAAGAGATACCCGGGCTCCGAGTACGAACACCACGGCATGCAGAGCAACGGCAGCTTTGCCAACGCCAATTTGCAAAGCAGCCCCGTTTACGTGGGTGGGAATTTTGTTGATTCCATGCCAGCCTCGGGCCCCATGTTCAACCTCGGCCATCTTCCCCACCCCTCATCCACCAGTGTGGACTACAGCTGTGCCGCTCAGATCCCAGGAAACCACCACCATGGACCCTGTGATCCCCATCCCACATACACAGACCTCACCTCTCACCAAGCGTCTCAGGGAAGGATTCAGGAAGCGCCTAAACTGACGCATTTGTAA
Ab ATGCAGAAAGCAACATACTACGACAACTCTGGACTTTTTGGAGGCTACACCTACCCCAAACCAGACTCTTACAACTATGGGCCCCAGTCCTATCCTACTTCAAACATAGACAGCGACTACCAGGGCTCAGTTTGTCCCATTCAGACAGCTGCAGTCCGGCCACCAGCCCTAAAAGACAGTGACCTGAACGGAGACTGCATGCGACAAAGCAGCAGTCAAAATAACAACAACGCGACTAGTATTTCAGAGCAGCAGGCTCCTCCACTGTCTGCATCTTCCCCTAGCTCCAACAGCTCTGCATCTCAGAAGAAGAAATCCCCATCCAGCAGTGCTTCCAGCAGTGCCACACCAGCCCTCACCAAGCAGATATTCCCCTGGATGAAGGAGACCCGACAGAACTCAAAGCAGAAGAACAACTGTGCCACCGCAGGTAGTGATGAAAAAAGCCCACCGGGACCAGCGTCCAAACGGGTCAAAACTGCTTACACCAGCGCGCAACTTGTGGAGCTGGAGAAGGAGTTTCACTTTAACCGCTATCTTTGTCGTCCTCGGAGGGTGGAAATGGCAAATCTGTTGAATCTCACCGAGCGCCAAATAAAGATCTGGTTTCAAAACAGGAGGATGAAATACAAAAAGGACCAGAAGTCTAAAGGGCTGGCGCACTCCCCCCTGGGACATTCCCCGGATAGAAGCCCGCCGCTGAGTGGCCCAAATCACATTGGATACTCTGGCCAGCTCCAAAATGTGCTCAGCTATGACGCACCCTCACCCCCGTCCTTTGCCAAACCCCAGCAAAATATGTACGGCTTGGCCGCGTACACGGCACCCTTGGGTGGCTGCATCCCACAACAGAAGAGATACCCGGGCTCCGAGTACGAACACCACGGCATGCAGAGCAACGGCAGCTTTGCCAACGCCAATTTGCAAAGCAGCCCCGTTTACGTGGGTGGGAATTTTGTTGATTCCATGCCAGCCTCGGGCCCCATGTTCAACCTCGGCCATCTTCCCCACCCCTCATCCACCAGTGTGGACTACAGCTGTGCCGCACAGATCCCAGGAAACCACCACCATGGACCCTGTGATCCCCATCCCACATACACAGACCTCACCTCTCACCAAGCGTCTCAGGGAAGGATTCAGGAAGCGCCTAAACTGACGCATTTGTAA

;
end;
